# Supplementary material for: M5C-driven stabilization of SERPINB5 promotes cervical cancer progression and chemotherapy resistance
Source: Cell Death Dis. 2026 Feb 11;17(1):215. doi: 10.1038/s41419-026-08453-2 (PMC12921336; doi:10.1038/s41419-026-08453-2)
Supplement: Supplementary file 2 — Supplementary table [file 41419_2026_8453_MOESM2_ESM.xlsx]

## Sheet: Table S1
Table S1. Clinical characteristics and experimental details for samples. Y, experiment conducted; N, experiment not conducted; NA, not available.
Patient Number	Tissue	Age	RNA Bs-seq	RNA-seq
N01	Non-cancer	NA	Y (Cervix×3)	Y
N02	Non-cancer	NA	Y (Cervix×2)	N
N03	Non-cancer	NA	Y	Y (Cervix×2)
N04	Non-cancer	NA	N	Y (Cervix×2)
N05	Non-cancer	63	Y (Cervix×2)	Y (Cervix×2)
P01	Tumor	57	Y (Cervix×2)	Y
P02	Tumor	89	Y (Cervix×2)	Y
P03	Tumor	42	Y (Cervix×2)	Y
P04	Tumor	51	Y (Cervix×2)	Y (Cervix×2)
P05	Tumor	59	Y (Cervix×2)	Y (Cervix×2)
P06	Tumor	56	Y (Cervix×2)	Y (Cervix×2)
P07	Tumor	29	Y	N
P08	Tumor	43	Y	N

## Sheet: Table S2
Table S2. RNA m5C data statistics.
Sample number	Patient number	m⁵C density	m⁵C sites	Methylated genes count	Methylated genes (%)
N01_1	N01	3.85547e+06	11951	1256	2.13261
N01_2	N01	4.11969e+06	12770	893	1.51626
N01_3	N01	3.5819e+06	11103	1176	1.99677
N02_1	N02	2.0121e+06	6237	517	0.877833
N02_2	N02	2.14985e+06	6664	542	0.920282
N03	N03	2.66441e+06	8259	877	1.48909
N05_1	N05	2.30954e+06	7159	676	1.14781
N05_2	N05	3.619e+06	11218	1246	2.11563
P01_1	P01	5.51077e+06	18151	1366	2.31938
P01_2	P01	5.85563e+06	17776	1315	2.23279
P02_1	P02	5.65271e+06	9069	988	1.67756
P02_2	P02	2.74345e+06	7925	884	1.50098
P03_1	P03	3.04186e+06	10119	1352	2.29561
P03_2	P03	2.55666e+06	8267	839	1.42457
P04_1	P04	5.96016e+06	12376	1659	2.81688
P04_2	P04	5.73465e+06	17522	1353	2.29731
P05_1	P05	3.99258e+06	17082	1314	2.23109
P05_2	P05	2.92572e+06	9429	992	1.68435
P06_1	P06	4.84845e+06	8504	1005	1.70643
P06_2	P06	3.77288e+06	15029	2083	3.5368
P07	P07	2.66699e+06	18475	2474	4.2007
P08	P08	3.26446e+06	11695	1191	2.02224

## Sheet: Table S3
Table S3. Differentially methylated m5C sites in cancer versus control tissues.
(A) Intersect differentially m5C sitescancer versus normal (FDR<0.05)
SeqID	refPos	refStrand	Name	p-value	adjusted p-val	avg/cov A	avg/C_count A	norm(avg/cov) A	norm(avg/C_count) A	avg/methRate A	sem/methRate A	stdev/methRate A	comb/p-value_mState A	comb/p-value_mRate A	rep A	avg/cov B	avg/C_count B	norm(avg/cov) B	norm(avg/C_count) B	avg/methRate B	sem/methRate B	stdev/methRate B	comb/p-value_mState B	comb/p-value_mRate B	rep B	log2(mRate-FC)	gene;transcript
13	98672079	+	m5C_2041	0.000716066	0.00104529	141	20	100	13	0.138	0.017	0.024	0.173365	0	2	77	25	79	25	0.325	0	0	0.435	1e-10	1	-1.236	gene:"RN7SL60P";transcript:"ENST00000476209";
11	65500563	+	m5C_2420	2.81903e-07	9.94493e-07	2665	134	1986	101	0.052	0.002	0.003	0.0241263	0	2	7903	252	8155	260	0.032	0	0	0.036	1e-10	1	0.7	gene:"MALAT1";transcript:"ENST00000544868","ENST00000610481";
11	65499301	+	m5C_588	0.000176841	0.00029551	2876	114	2080	82	0.041	0	0.001	0.0165875	0	2	4308	100	4445	103	0.024	0	0	0.029	8.77076e-15	1	0.773	gene:"MALAT1";transcript:"ENST00000617791","ENST00000620902";
11	76087597	+	m5C_635	0.000881156	0.00125738	151	59	120	47	0.391	0.011	0.015	0.562962	0	2	69	12	71	12	0.174	0	0	0.28	2.29372e-13	1	1.168	gene:"UVRAG";transcript:"ENST00000533454";
11	65501669	+	m5C_2060	0.00731225	0.0077388	922	52	658	37	0.059	0.003	0.005	0.0360808	0	2	1498	54	1545	55	0.037	0	0	0.048	3.33067e-16	1	0.673	gene:"MALAT1";transcript:"ENST00000619449";
Y	10198187	+	m5C_497	0.00098993	0.0013969	4711	304	3654	237	0.065	0.001	0.002	0.0324579	0	2	4257	355	4393	366	0.084	0	0	0.093	1e-10	1	-0.37	gene|transcript:no_feature;
12	103947405	+	m5C_1227	0.00276794	0.00338009	101	13	75	10	0.134	0.015	0.021	0.185231	0	2	210	10	216	10	0.048	0	0	0.086	1.04188e-05	1	1.481	gene:"HSP90B1";transcript:"ENST00000550595";
1	146376859	+	m5C_581	1.23793e-06	3.74327e-06	37279	512	26670	376	0.014	0.001	0.002	0.00219028	1.66533e-14	2	12589	290	12991	299	0.023	0	0	0.026	1e-10	1	-0.716	gene:"RNVU1-29";transcript:"ENST00000615842";
1	237603245	+	m5C_373	9.73224e-06	2.20713e-05	3182	169	2301	118	0.088	0.012	0.017	0.0560333	0	2	2147	44	2215	45	0.033	0	0	0.045	3.74145e-12	1	1.415	gene:"RYR2";transcript:"ENST00000360064";
1	237603229	+	m5C_1524	0.00221636	0.00287222	7885	256	5668	174	0.032	0.006	0.009	0.00918976	0	2	4402	63	4542	65	0.014	0	0	0.018	0.00236499	1	1.193	gene:"RYR2";transcript:"ENST00000360064";
1	150304653	+	m5C_883	0.00932679	0.00938435	37	10	26	8	0.311	0.097	0.137	0.508644	0	2	38	5	39	5	0.132	0	0	0.273	2.0976e-06	1	1.236	gene:"MRPS21";transcript:"ENST00000581066","ENST00000614145";
X	109054349	+	m5C_1159	8.75986e-05	0.000161232	28171	427	20442	317	0.017	0.002	0.002	0.00302346	0	2	16857	382	17396	394	0.024	0	0	0.027	1e-10	1	-0.497	gene|transcript:no_feature;
21	8254171	+	m5C_485	0	0	16619	374	11575	266	0.024	0.002	0.002	0.00554459	0	2	4500	318	4643	328	0.071	0	0	0.079	1e-10	1	-1.565	gene|transcript:no_feature;
X	109054203	+	m5C_854	0.00218691	0.00286327	17673	1342	12810	970	0.08	0.001	0.002	0.0420056	0	2	4711	418	4861	431	0.092	0	0	0.101	1e-10	1	-0.202	gene|transcript:no_feature;
X	109054549	+	m5C_1025	0.00613256	0.00671409	666	38	462	26	0.06	0.002	0.002	0.0409372	0	2	601	15	620	15	0.025	0	0	0.041	0.000429714	1	1.263	gene:"AL928646.1";transcript:"ENST00000611066";
21	8254966	+	m5C_544	0	0	57417	771	40799	561	0.014	0.001	0.002	0.00208123	0	2	15410	495	15902	510	0.033	0	0	0.036	1e-10	1	-1.237	gene|transcript:no_feature;
22	20911153	+	m5C_266	6.10188e-10	2.76764e-09	4969	461	3845	355	0.096	0.001	0.001	0.0607031	0	2	2747	144	2834	148	0.055	0	0	0.065	1e-10	1	0.804	gene|transcript:no_feature;
20	17854302	+	m5C_1925	0.000106384	0.000193011	140	74	101	54	0.535	0.039	0.054	0.743334	0	2	54	14	55	14	0.259	0	0	0.389	1e-10	1	1.047	gene|transcript:no_feature;
17	19061989	+	m5C_2927	3.19262e-06	8.62687e-06	329	27	240	21	0.276	0.011	0.016	0.415724	0	2	131	40	135	41	0.645	0	0	0.753	1e-10	1	-1.225	gene:"SNORD3B-1";transcript:"ENST00000577988";
17	17178604	+	m5C_230	4.952e-05	9.52885e-05	277	30	202	20	0.106	0.024	0.035	0.0984595	0	2	105	24	108	24	0.229	0	0	0.318	1e-10	1	-1.111	gene:"MPRIP";transcript:"ENST00000313485","ENST00000341712","ENST00000414263";
17	22524118	+	m5C_1274	0.00425147	0.00495354	5067	186	3696	133	0.038	0.002	0.002	0.0131759	0	2	3180	72	3281	74	0.023	0	0	0.029	8.0711e-11	1	0.724	gene:"MTRNR2L1";transcript:"ENST00000540040";
4	723179	+	m5C_1104	0.0023109	0.00296449	282	12	198	8	0.041	0.005	0.007	0.0320204	1.1508e-09	2	51	8	52	8	0.157	0	0	0.28	2.08264e-09	1	-1.937	gene:"PCGF3";transcript:"ENST00000430644","ENST00000440452","ENST00000470161";
21	8988674	+	m5C_572	0	0	58486	2965	44766	2323	0.053	0.005	0.007	0.0202006	0	2	57640	2369	59484	2444	0.044	0	0	0.046	1e-10	1	0.268	gene|transcript:no_feature;
14	89712641	+	m5C_180	3.65108e-05	7.24511e-05	21479	372	15608	259	0.018	0.002	0.004	0.00297542	2.44249e-15	2	12098	237	12485	244	0.02	0	0	0.022	1e-10	1	-0.152	gene:"RN7SKP255";transcript:"ENST00000363442";
19	35575646	+	m5C_3250	1.02696e-13	6.86439e-13	41833	698	32172	543	0.017	0.001	0.001	0.00291923	0	2	73513	915	75864	944	0.012	0	0	0.013	3.09701e-11	1	0.503	gene:"AD000090.1";transcript:"ENST00000638356";
21	8254965	+	m5C_916	0	0	55705	1050	39545	782	0.02	0.004	0.005	0.00365449	0	2	15411	818	15904	844	0.054	0	0	0.057	1e-10	1	-1.433	gene|transcript:no_feature;
21	8211415	+	m5C_1356	0	0	13547	521	9952	385	0.039	0.001	0.001	0.0132012	0	2	83405	2160	86073	2229	0.026	0	0	0.027	1e-10	1	0.585	gene:"FP671120.4";transcript:"ENST00000623664";
9	33658723	+	m5C_2222	0.000248907	0.000395139	3426	72	2550	55	0.021	0.003	0.004	0.00565411	0	2	2200	95	2270	98	0.043	0	0	0.053	1e-10	1	-1.034	gene|transcript:no_feature;
19	35575651	+	m5C_1451	7.74908e-08	2.81181e-07	33822	1071	26039	825	0.032	0	0	0.00897378	0	2	62753	1639	64760	1691	0.027	0	0	0.028	1e-10	1	0.245	gene:"AD000090.1";transcript:"ENST00000638356";
19	35575657	+	m5C_2340	0.000159489	0.000270068	17271	676	13185	521	0.039	0.001	0.002	0.0129227	0	2	34967	1215	36085	1253	0.035	0	0	0.037	1e-10	1	0.156	gene:"AD000090.1";transcript:"ENST00000638356";
22	20911192	+	m5C_2527	0.00117358	0.00162006	18505	3654	13884	2735	0.207	0.002	0.003	0.184996	0	2	7715	1642	7961	1694	0.219	0	0	0.228	1e-10	1	-0.081	gene|transcript:no_feature;
21	8258173	+	m5C_2757	0	0	11681	487	8660	348	0.259	0.022	0.03	0.274116	0	2	10811	65	11156	67	0.051	0	0	0.064	1e-10	1	2.344	gene|transcript:no_feature;
19	57867325	+	m5C_168	0.00828995	0.00842259	2422	156	1751	115	0.066	0.006	0.008	0.0350295	0	2	993	48	1024	49	0.049	0	0	0.064	1e-10	1	0.43	gene|transcript:no_feature;
MT	1488	+	m5C_610	0	0	14448	10263	10012	7130	0.714	0.007	0.01	0.860337	0	2	7678	6182	7923	6379	0.805	0	0	0.814	1e-10	1	-0.173	gene:"MT-RNR1";transcript:"ENST00000389680";
MT	2710	+	m5C_2046	1.2316e-06	3.74327e-06	33893	1902	24638	1374	0.056	0.001	0.002	0.0228391	0	2	14284	618	14740	637	0.043	0	0	0.047	1e-10	1	0.381	gene:"MT-RNR2";transcript:"ENST00000387347";
MT	2713	+	m5C_3318	0.00180349	0.00243662	29654	1039	21578	749	0.035	0.001	0.001	0.0106261	0	2	13186	363	13607	374	0.028	0	0	0.03	1e-10	1	0.322	gene:"MT-RNR2";transcript:"ENST00000387347";
MT	1486	+	m5C_2110	0.00269742	0.00335855	14879	631	10306	430	0.041	0.002	0.003	0.0145286	0	2	7995	376	8250	388	0.047	0	0	0.052	1e-10	1	-0.197	gene:"MT-RNR1";transcript:"ENST00000389680";
16	68742554	+	m5C_2026	0.0011612	0.00162006	1304	111	931	75	0.083	0.014	0.02	0.0542015	0	2	728	77	751	79	0.107	0	0	0.132	1e-10	1	-0.366	gene:"RNA5SP429";transcript:"ENST00000422392","ENST00000566510";
9	126604684	+	m5C_770	0.00547593	0.00615436	336	47	257	36	0.139	0.006	0.008	0.143396	0	2	394	32	406	33	0.081	0	0	0.112	1e-10	1	0.779	gene|transcript:no_feature;
3	47215288	+	m5C_3304	0	0	91	91	76	76	1	0	0	1	0	2	37	37	38	38	1	0	0	1	1e-10	1	0	gene:"KIF9-AS1";transcript:"ENST00000429315";
21	8988633	+	m5C_2767	0	0	81228	976	59825	720	0.012	0	0	0.00163687	6.66134e-16	2	96453	1788	99538	1845	0.019	0	0	0.02	1e-10	1	-0.663	gene|transcript:no_feature;
21	8215296	+	m5C_1786	4.4853e-14	3.16463e-13	34159	562	24450	409	0.017	0.001	0.001	0.00305543	0	2	45022	1212	46462	1250	0.027	0	0	0.029	1e-10	1	-0.667	gene:"FP671120.4";transcript:"ENST00000623664";
5	123654971	+	m5C_2371	1.44192e-06	4.16192e-06	3799	268	2809	214	0.075	0.023	0.032	0.0361835	0	2	2269	321	2341	331	0.151	0	0	0.167	1e-10	1	-1.01	gene|transcript:no_feature;
22	11630667	+	m5C_990	0.00341137	0.00404901	792	34	559	25	0.047	0.011	0.015	0.0243955	0	2	496	56	511	57	0.113	0	0	0.144	1e-10	1	-1.266	gene|transcript:no_feature;
4	75886472	+	m5C_3100	0.0023606	0.00299796	1217	44	877	30	0.036	0.005	0.007	0.0157481	5.55111e-16	2	270	19	278	19	0.071	0	0	0.108	6.36335e-12	1	-0.98	gene|transcript:no_feature;
4	138059290	+	m5C_2404	0.00317158	0.00379992	202	28	149	19	0.195	0.034	0.048	0.251515	0	2	27	9	27	9	0.375	0	0	0.573	1.73195e-14	1	-0.943	gene:"SLC7A11-AS1";transcript:"ENST00000510066";
22	22906492	+	m5C_2029	0.00512551	0.00589676	276	18	199	12	0.068	0.003	0.004	0.0602384	0	2	1753	43	1809	44	0.025	0	0	0.034	3.05377e-08	1	1.444	gene:"IGLC3";transcript:"ENST00000390325";
21	8254312	+	m5C_411	1.46766e-11	7.76636e-11	27359	733	20507	545	0.027	0.001	0.001	0.00678897	0	2	17363	641	17918	661	0.037	0	0	0.04	1e-10	1	-0.455	gene|transcript:no_feature;
21	8215428	+	m5C_3214	1.65372e-11	8.40091e-11	42537	763	31371	564	0.018	0	0	0.00337263	0	2	66342	861	68464	888	0.013	0	0	0.014	1.46549e-14	1	0.469	gene:"FP671120.4";transcript:"ENST00000623664";
21	8397014	+	m5C_3183	7.53991e-10	3.30196e-09	57042	2447	42726	1850	0.043	0.002	0.002	0.0145596	0	2	42523	1578	43883	1628	0.038	0	0	0.04	1e-10	1	0.178	gene:"FP236383.3";transcript:"ENST00000651813","ENST00000652379";
14	16055543	+	m5C_2845	0.00159957	0.00218435	2764	462	2140	359	0.167	0.003	0.005	0.144724	0	2	1705	232	1759	239	0.136	0	0	0.153	1e-10	1	0.296	gene|transcript:no_feature;
21	8259064	+	m5C_3198	8.07841e-09	3.20612e-08	26843	2370	19320	1765	0.092	0.011	0.016	0.0506775	0	2	15877	1989	16384	2052	0.127	0	0	0.133	1e-10	1	-0.465	gene|transcript:no_feature;
21	8445385	+	m5C_1365	1.60558e-08	5.99732e-08	64297	1107	47318	827	0.018	0.001	0.001	0.00305543	0	2	42774	599	44142	618	0.014	0	0	0.015	8.88178e-16	1	0.363	gene:"FP236383.3";transcript:"ENST00000651813","ENST00000652379";
21	8254150	+	m5C_1639	4.29483e-07	1.47417e-06	13402	603	9441	431	0.046	0.002	0.004	0.0173827	0	2	5300	168	5469	173	0.032	0	0	0.037	1e-10	1	0.524	gene|transcript:no_feature;
21	8397922	+	m5C_385	1.40627e-06	4.1534e-06	13617	693	9606	480	0.05	0.003	0.004	0.0198448	0	2	10238	622	10565	641	0.061	0	0	0.066	1e-10	1	-0.287	gene:"FP236383.3";transcript:"ENST00000651813","ENST00000652379";
21	8218602	+	m5C_800	2.93279e-06	8.09706e-06	30709	734	21777	519	0.025	0	0.001	0.00579963	0	2	22029	379	22733	391	0.018	0	0	0.019	1e-10	1	0.474	gene:"FP671120.4";transcript:"ENST00000623664";
21	8255068	+	m5C_501	5.30564e-06	1.23981e-05	8840	351	6209	258	0.044	0.007	0.009	0.0165148	0	2	7374	265	7609	273	0.038	0	0	0.043	1e-10	1	0.212	gene|transcript:no_feature;
21	8397025	+	m5C_2233	5.3444e-06	1.23981e-05	12179	391	8988	296	0.033	0.003	0.004	0.00953888	0	2	10669	278	11010	286	0.026	0	0	0.029	1e-10	1	0.344	gene:"FP236383.3";transcript:"ENST00000651813","ENST00000652379";
21	8210669	+	m5C_425	5.36926e-06	1.23981e-05	47850	1053	33318	775	0.025	0.005	0.007	0.00525085	0	2	20993	799	21664	824	0.039	0	0	0.042	1e-10	1	-0.642	gene:"FP671120.4";transcript:"ENST00000623664";
21	8255357	+	m5C_1842	1.38358e-05	3.08272e-05	40407	1573	28938	1173	0.042	0.006	0.009	0.0129734	0	2	14675	853	15144	880	0.059	0	0	0.063	1e-10	1	-0.49	gene|transcript:no_feature;
21	8218663	+	m5C_2850	1.54456e-05	3.38206e-05	9391	191	6507	131	0.02	0.001	0.001	0.00469308	0	2	6336	197	6538	203	0.031	0	0	0.036	1e-10	1	-0.632	gene:"FP671120.4";transcript:"ENST00000623664";
21	8397624	+	m5C_1459	2.13188e-05	4.58896e-05	42247	580	30459	421	0.013	0	0.001	0.00210647	0	2	18762	361	19362	372	0.019	0	0	0.021	1e-10	1	-0.547	gene:"FP236383.3";transcript:"ENST00000651813","ENST00000652379";
21	8211198	+	m5C_2091	2.21864e-05	4.69611e-05	35018	455	24774	317	0.013	0.001	0.001	0.00186079	1.55431e-15	2	12968	221	13382	228	0.017	0	0	0.019	6.75016e-14	1	-0.387	gene:"FP671120.4";transcript:"ENST00000623664";
21	8218150	+	m5C_328	2.8814e-05	5.90223e-05	4621	110	3221	82	0.027	0.006	0.009	0.0073798	0	2	4060	76	4189	78	0.019	0	0	0.023	1.76465e-07	1	0.507	gene:"FP671120.4";transcript:"ENST00000623664";
21	8397863	+	m5C_2504	4.334e-05	8.46798e-05	37487	1288	27573	949	0.036	0	0	0.0106392	0	2	51652	2074	53304	2140	0.042	0	0	0.044	1e-10	1	-0.222	gene:"FP236383.3";transcript:"ENST00000651813","ENST00000652379";
21	8397869	+	m5C_717	5.21832e-05	9.89144e-05	20246	1111	14816	833	0.057	0.005	0.007	0.023202	0	2	25531	1842	26347	1900	0.074	0	0	0.077	1e-10	1	-0.377	gene:"FP236383.3";transcript:"ENST00000651813","ENST00000652379";
5	71851058	+	m5C_457	6.33174e-05	0.000118255	30327	1999	23085	1520	0.067	0	0	0.0313326	0	2	32771	2411	33819	2488	0.075	0	0	0.078	1e-10	1	-0.163	gene|transcript:no_feature;
5	155845507	+	m5C_1650	0.000138516	0.000240979	1044	57	765	38	0.057	0.019	0.027	0.0279654	3.33067e-16	2	322	26	332	26	0.082	0	0	0.117	1e-10	1	-0.525	gene:"RNA5SP199";transcript:"ENST00000363405";
21	8215644	+	m5C_1619	0.000125751	0.000224936	8764	309	5967	214	0.037	0.003	0.004	0.0124901	0	2	3489	206	3600	212	0.059	0	0	0.068	1e-10	1	-0.673	gene:"FP671120.4";transcript:"ENST00000623664";
21	8210662	+	m5C_955	0.00012869	0.000226995	58341	856	40857	607	0.015	0.001	0.001	0.00236493	0	2	27570	547	28452	564	0.02	0	0	0.022	1e-10	1	-0.415	gene:"FP671120.4";transcript:"ENST00000623664";
21	8212705	+	m5C_2911	0.000148865	0.000255485	28803	2423	22858	1934	0.083	0.002	0.003	0.0440789	0	2	35296	2766	36425	2854	0.079	0	0	0.081	1e-10	1	0.071	gene:"FP671120.4","RNA5-8SN2";transcript:"ENST00000612463","ENST00000623664";
21	8217654	+	m5C_2086	0.000222593	0.000362427	19315	17837	13019	12004	0.919	0.006	0.009	0.988591	0	2	3497	3110	3608	3209	0.889	0	0	0.899	1e-10	1	0.048	gene:"FP671120.4";transcript:"ENST00000623664";
21	8215973	+	m5C_151	0.000298375	0.000467822	20644	689	15532	527	0.034	0.002	0.003	0.00985255	0	2	12586	363	12988	374	0.029	0	0	0.032	1e-10	1	0.229	gene:"FP671120.4";transcript:"ENST00000623664";
14	16055658	+	m5C_62	0.00206378	0.00275895	15588	246	11164	173	0.015	0.001	0.002	0.00291923	4.21885e-15	2	4327	92	4465	94	0.021	0	0	0.026	1.89807e-11	1	-0.485	gene|transcript:no_feature;
21	8445079	+	m5C_2186	0.000449386	0.000687615	75672	2102	55577	1534	0.028	0.001	0.001	0.00678897	0	2	111229	3307	114787	3412	0.03	0	0	0.031	1e-10	1	-0.1	gene:"FP236383.3";transcript:"ENST00000651813","ENST00000652379";
21	25362257	+	m5C_2895	0.000466592	0.000705443	965	24	714	17	0.026	0.002	0.004	0.0105604	2.74144e-09	2	1401	72	1445	74	0.052	0	0	0.066	1e-10	1	-1	gene:"RPL13AP7";transcript:"ENST00000425147";
21	8215965	+	m5C_1244	0.000494477	0.000738807	42585	849	31880	615	0.021	0.002	0.003	0.00391782	0	2	28232	575	29135	593	0.021	0	0	0.023	1e-10	1	0	gene:"FP671120.4";transcript:"ENST00000623664";
21	8213005	+	m5C_2431	0.000528026	0.000779759	3996	199	2810	147	0.054	0.01	0.014	0.0232699	0	2	1828	77	1886	79	0.042	0	0	0.053	1e-10	1	0.363	gene:"FP671120.4";transcript:"ENST00000623664";
21	8218237	+	m5C_1017	0.000880023	0.00125738	19572	537	13673	385	0.029	0.002	0.003	0.00771394	0	2	14510	373	14974	384	0.026	0	0	0.029	1e-10	1	0.158	gene:"FP671120.4";transcript:"ENST00000623664";
5	123654970	+	m5C_3220	0.000217438	0.000358632	3799	281	2809	224	0.081	0.025	0.036	0.0397566	0	2	2270	312	2342	321	0.151	0	0	0.168	1e-10	1	-0.899	gene|transcript:no_feature;
21	8218867	+	m5C_595	0.00242447	0.00304859	15207	393	10686	277	0.027	0.001	0.001	0.00698681	0	2	4892	91	5048	93	0.019	0	0	0.024	4.49651e-09	1	0.507	gene:"FP671120.4";transcript:"ENST00000623664";
21	8218605	+	m5C_17	0.00303564	0.00367168	30013	822	21258	580	0.028	0	0.001	0.0070009	0	2	21410	481	22094	496	0.023	0	0	0.025	1e-10	1	0.284	gene:"FP671120.4";transcript:"ENST00000623664";
21	8259117	+	m5C_3056	0.00386679	0.00454706	8589	624	5962	424	0.071	0.005	0.007	0.0357209	0	2	4329	336	4467	346	0.078	0	0	0.086	1e-10	1	-0.136	gene|transcript:no_feature;
21	8443116	+	m5C_570	0.00515386	0.00589676	21635	304	16001	226	0.014	0	0	0.00224037	2.22045e-16	2	21992	393	22695	405	0.018	0	0	0.02	1e-10	1	-0.363	gene:"FP236383.3";transcript:"ENST00000651813","ENST00000652379";
21	8988481	+	m5C_319	0.00521841	0.0059173	25211	483	17666	346	0.019	0.002	0.002	0.00410979	0	2	10380	180	10712	185	0.017	0	0	0.02	2.43816e-12	1	0.16	gene|transcript:no_feature;
21	8210412	+	m5C_804	0.00554846	0.00618118	15683	378	10980	265	0.025	0	0	0.00618973	0	2	10079	309	10401	318	0.031	0	0	0.035	1e-10	1	-0.31	gene:"FP671120.4";transcript:"ENST00000623664";
21	8217809	+	m5C_729	0.00563512	0.00622314	47951	1738	32657	1161	0.035	0.003	0.004	0.0102901	0	2	17135	448	17683	462	0.026	0	0	0.029	1e-10	1	0.429	gene:"FP671120.4";transcript:"ENST00000623664";
21	8210411	+	m5C_871	0.00673504	0.00731068	16439	292	11526	210	0.019	0.002	0.003	0.00377874	0	2	10610	284	10949	293	0.027	0	0	0.03	1e-10	1	-0.507	gene:"FP671120.4";transcript:"ENST00000623664";
21	8254877	+	m5C_2285	0.00689017	0.00741569	23960	829	16553	606	0.039	0.008	0.011	0.012029	0	2	11218	639	11576	659	0.058	0	0	0.063	1e-10	1	-0.573	gene|transcript:no_feature;
21	8210420	+	m5C_2621	0.00819254	0.00842259	6028	213	4075	155	0.042	0.012	0.017	0.0146774	0	2	2517	109	2597	112	0.043	0	0	0.052	1e-10	1	-0.034	gene:"FP671120.4";transcript:"ENST00000623664";
21	8258336	+	m5C_1684	0.00826569	0.00842259	83092	1810	60974	1342	0.022	0.001	0.001	0.00451251	0	2	45643	1162	47103	1199	0.026	0	0	0.027	1e-10	1	-0.241	gene|transcript:no_feature;
21	8445933	+	m5C_2439	0.00938435	0.00938435	4966	127	3406	87	0.026	0.001	0.001	0.00760978	0	2	3962	150	4088	154	0.038	0	0	0.044	1e-10	1	-0.547	gene:"FP236383.3";transcript:"ENST00000651813","ENST00000652379";
(B) Uniq m5C sites in cancer (FDR<0.05)
SeqID	refPos	refStrand	avg/cov	avg/C_count	norm(avg/cov)	norm(avg/C_count)	avg/methRate	sem/methRate	stdev/methRate	comb/p-value_mState	comb/p-value_mRate	rep	gene;transcript
19	38304940	+	73	5	54	4	0.08	0.014	0.02	0.12582	7.98257e-09	2	gene:"C19orf33";transcript:"ENST00000301246","ENST00000588605","ENST00000589986","ENST00000591852";
MT	1466	+	15294	191	10647	133	0.013	0	0	0.00198837	1.58324e-05	2	gene:"MT-RNR1";transcript:"ENST00000389680";
19	12791686	+	220	7	159	5	0.035	0.001	0.002	0.0300857	9.62979e-06	2	gene:"JUNB";transcript:"ENST00000302754";
MT	6572	+	376	15	261	10	0.042	0.001	0.001	0.030289	1.51226e-11	2	gene:"MT-CO1";transcript:"ENST00000361624";
2	189923970	+	64	7	49	5	0.108	0.01	0.014	0.182229	1.69464e-12	2	gene:"HNRNPCP2";transcript:"ENST00000399515";
19	58394717	+	69	7	47	5	0.115	0.01	0.013	0.190683	4.54525e-13	2	gene:"RPS5";transcript:"ENST00000196551","ENST00000596046","ENST00000596314","ENST00000598098","ENST00000598495","ENST00000599232","ENST00000601521";
MT	1579	+	612	16	406	11	0.028	0	0.001	0.0153252	2.45026e-07	2	gene:"MT-RNR1";transcript:"ENST00000389680";
19	55659326	+	30	3	21	2	0.12	0	0.001	0.286835	4.22447e-08	2	gene:"U2AF2";transcript:"ENST00000587196","ENST00000588850","ENST00000592867";
MT	10676	+	329	29	225	20	0.105	0.019	0.027	0.0985845	0	2	gene:"MT-ND4L";transcript:"ENST00000361335";
19	40366665	+	30	3	21	2	0.133	0.029	0.041	0.300797	2.047e-08	2	gene:"PLD3";transcript:"ENST00000392032","ENST00000485448","ENST00000493006","ENST00000596682","ENST00000598962","ENST00000599685","ENST00000600948","ENST00000602131";
MT	935	+	2738	50	1883	34	0.019	0	0	0.00503631	8.56493e-09	2	gene:"MT-RNR1";transcript:"ENST00000389680";
19	44919226	+	169	6	121	4	0.041	0.007	0.01	0.0403979	4.65757e-06	2	gene:"APOC1";transcript:"ENST00000586638","ENST00000588750","ENST00000588802","ENST00000589781","ENST00000590334","ENST00000592176","ENST00000592885";
19	11523792	+	75	4	55	3	0.057	0.008	0.011	0.0950037	6.29401e-06	2	gene:"AC008481.1";transcript:"ENST00000463278";
MT	10673	+	358	24	244	16	0.071	0.007	0.01	0.0616299	5.55111e-16	2	gene:"MT-ND4L";transcript:"ENST00000361335";
19	23827823	+	454	19	329	14	0.043	0.008	0.011	0.0270867	2.38698e-14	2	gene:"AC139769.1","RPSAP58";transcript:"ENST00000471224","ENST00000472297","ENST00000475499","ENST00000484897";
MT	2708	+	37677	621	27341	447	0.017	0	0.001	0.00278213	0	2	gene:"MT-RNR2";transcript:"ENST00000387347";
19	17102445	+	30	5	21	4	0.214	0.073	0.103	0.401982	2.93099e-14	2	gene:"MYO9B";transcript:"ENST00000397274","ENST00000595618";
MT	10681	+	151	7	103	5	0.054	0.008	0.012	0.0594509	5.08959e-08	2	gene:"MT-ND4L";transcript:"ENST00000361335";
MT	3279	+	44	41	31	29	0.949	0.016	0.022	0.99942	0	2	gene:"MT-TL1";transcript:"ENST00000386347";
MT	6959	+	641	21	438	14	0.035	0.003	0.005	0.0193528	1.50946e-11	2	gene:"MT-CO1";transcript:"ENST00000361624";
MT	5972	+	1024	26	715	18	0.027	0.002	0.003	0.0114482	5.42666e-10	2	gene:"MT-CO1";transcript:"ENST00000361624";
21	8217545	+	14778	207	10422	150	0.015	0.002	0.003	0.0025706	1.00364e-13	2	gene:"FP671120.4";transcript:"ENST00000623664";
21	8397662	+	125	5	90	4	0.045	0.002	0.003	0.0550824	5.77007e-06	2	gene:"FP236383.3";transcript:"ENST00000651813","ENST00000652379";
5	148119030	+	174	7	124	5	0.042	0.006	0.008	0.041236	1.87113e-06	2	gene:"SPINK5";transcript:"ENST00000256084","ENST00000359874","ENST00000398454","ENST00000508733";
5	136056780	+	39	5	27	3	0.137	0.025	0.035	0.269814	1.02947e-10	2	gene:"TGFBI";transcript:"ENST00000509485","ENST00000514242";
13	99931981	+	64	8	50	7	0.12	0.035	0.05	0.196533	2.22045e-16	2	gene|transcript:no_feature;
16	29676825	+	49	17	37	13	0.353	0.004	0.005	0.586142	0	2	gene:"QPRT";transcript:"ENST00000449759";
16	23965457	+	32	9	24	6	0.276	0.04	0.057	0.514679	0	2	gene:"PRKCB";transcript:"ENST00000647422";
21	8257957	+	157	7	108	5	0.053	0.014	0.02	0.0534475	1.88949e-07	2	gene|transcript:no_feature;
19	32075409	+	35	13	26	10	0.391	0.029	0.042	0.669586	0	2	gene|transcript:no_feature;
19	12792723	+	84	5	59	3	0.059	0.007	0.01	0.0912154	5.76696e-07	2	gene:"JUNB";transcript:"ENST00000302754";
19	35658635	+	49	3	34	2	0.085	0.011	0.015	0.175093	1.15138e-06	2	gene:"COX6B1";transcript:"ENST00000392201","ENST00000590618","ENST00000592141","ENST00000649813";
13	21117197	+	44	22	35	17	0.512	0.039	0.054	0.787164	0	2	gene|transcript:no_feature;
13	27706282	+	57	34	41	24	0.594	0.018	0.025	0.851142	0	2	gene:"POLR1D";transcript:"ENST00000636817";
21	8251390	+	442	17	317	12	0.04	0.003	0.004	0.0258924	2.34146e-12	2	gene|transcript:no_feature;
13	53258266	+	49	6	35	4	0.118	0.019	0.027	0.216098	9.80016e-12	2	gene:"RN7SL618P";transcript:"ENST00000477850";
13	109879589	+	27	5	20	3	0.212	0.086	0.121	0.39289	1.98508e-13	2	gene|transcript:no_feature;
21	8215299	+	38578	493	27650	358	0.013	0.001	0.001	0.00186079	2.44249e-15	2	gene:"FP671120.4";transcript:"ENST00000623664";
19	34169566	+	88	4	71	3	0.067	0.019	0.026	0.0960418	2.02433e-06	2	gene|transcript:no_feature;
21	10014884	+	92	7	68	5	0.091	0.005	0.007	0.135239	8.26117e-12	2	gene|transcript:no_feature;
10	2096868	+	112	8	82	6	0.076	0.024	0.034	0.0900476	3.28404e-12	2	gene|transcript:no_feature;
16	7910659	+	21	4	15	2	0.186	0.003	0.004	0.442104	1.10756e-10	2	gene|transcript:no_feature;
10	117477757	+	53	6	36	4	0.121	0.002	0.004	0.225377	2.087e-12	2	gene:"AC005871.2";transcript:"ENST00000549104";
10	12769193	+	27	13	19	9	0.47	0.075	0.106	0.779948	0	2	gene:"CAMK1D";transcript:"ENST00000378845","ENST00000615792","ENST00000619168";
16	58770749	+	41	8	28	5	0.205	0.018	0.026	0.385882	0	2	gene:"AC106793.1";transcript:"ENST00000496780";
16	27449132	+	64	25	48	18	0.39	0.013	0.019	0.613394	0	2	gene:"IL21R";transcript:"ENST00000337929","ENST00000395754","ENST00000564089";
16	7442404	+	1175	30	864	22	0.026	0.001	0.001	0.0103891	3.48571e-11	2	gene:"RBFOX1";transcript:"ENST00000436368","ENST00000547338","ENST00000553186";
21	8212976	+	11694	176	8495	128	0.015	0	0	0.00278213	9.25926e-14	2	gene:"FP671120.4";transcript:"ENST00000623664";
21	8401450	+	132	7	85	4	0.057	0.005	0.007	0.0785661	6.57042e-08	2	gene:"FP236383.3";transcript:"ENST00000651813","ENST00000652379";
16	980449	+	70	55	51	41	0.799	0.007	0.01	0.970773	0	2	gene|transcript:no_feature;
13	52846619	+	58	5	45	3	0.098	0.03	0.043	0.156698	4.68416e-09	2	gene|transcript:no_feature;
21	8257647	+	639	14	453	10	0.024	0.002	0.003	0.0114482	1.63397e-05	2	gene|transcript:no_feature;
16	77021793	+	94	25	70	18	0.267	0.01	0.014	0.399642	0	2	gene|transcript:no_feature;
13	21326753	+	295	36	213	26	0.135	0.011	0.015	0.142004	0	2	gene|transcript:no_feature;
13	110489483	+	33	5	24	4	0.183	0.022	0.031	0.378771	2.88658e-13	2	gene:"COL4A2";transcript:"ENST00000650225";
13	110495443	+	53	3	39	2	0.057	0	0.001	0.110719	5.63116e-05	2	gene:"COL4A2";transcript:"ENST00000650225";
19	22514194	+	60	9	43	6	0.15	0.002	0.004	0.252813	0	2	gene|transcript:no_feature;
10	9858912	+	26	6	18	4	0.224	0.024	0.034	0.476171	1.11022e-15	2	gene|transcript:no_feature;
19	55288107	+	46	5	32	3	0.113	0.016	0.022	0.214175	8.52043e-10	2	gene:"BRSK1";transcript:"ENST00000590333";
19	49492220	+	33	4	23	2	0.128	0.014	0.02	0.282752	5.20763e-09	2	gene:"RPL13A";transcript:"ENST00000391857","ENST00000488946","ENST00000621674","ENST00000624069","ENST00000676477","ENST00000676556","ENST00000677048","ENST00000678187","ENST00000678510","ENST00000678713","ENST00000679106";
5	94806060	+	22	5	16	4	0.252	0.024	0.034	0.536955	3.33067e-15	2	gene|transcript:no_feature;
13	87541194	+	76	14	56	10	0.188	0.026	0.037	0.287085	0	2	gene|transcript:no_feature;
21	38599332	+	51	34	36	24	0.675	0.005	0.008	0.916382	0	2	gene|transcript:no_feature;
2	172703202	+	30	21	22	15	0.685	0.03	0.042	0.939616	0	2	gene|transcript:no_feature;
21	19345285	+	304	10	221	7	0.036	0.004	0.005	0.0268564	1.36045e-07	2	gene:"RNU1-139P";transcript:"ENST00000391307";
10	84003400	+	234	8	158	6	0.042	0.009	0.013	0.0355509	6.64201e-07	2	gene:"RNU1-65P";transcript:"ENST00000363919";
10	46649129	+	177	6	134	4	0.037	0.001	0.001	0.0354633	1.51031e-05	2	gene:"RN7SL248P";transcript:"ENST00000615117";
19	7872214	+	37	16	25	11	0.524	0.091	0.129	0.802647	0	2	gene|transcript:no_feature;
10	114927169	+	23	10	17	8	0.456	0.096	0.135	0.76262	0	2	gene|transcript:no_feature;
19	48905859	+	35	4	25	2	0.116	0.011	0.016	0.25585	1.04987e-08	2	gene:"NUCB1";transcript:"ENST00000411700","ENST00000452087";
19	46609161	+	33	5	22	3	0.164	0.01	0.014	0.369576	6.0163e-12	2	gene:"CALM3";transcript:"ENST00000391918","ENST00000477244","ENST00000482455","ENST00000594523","ENST00000595072","ENST00000596362","ENST00000597743","ENST00000597868","ENST00000598871","ENST00000599839","ENST00000602169";
19	1105408	+	57	5	40	3	0.092	0.015	0.022	0.161219	8.75984e-09	2	gene:"GPX4";transcript:"ENST00000588919","ENST00000592940","ENST00000616066","ENST00000622390";
16	53337534	+	36	22	25	15	0.706	0.036	0.051	0.948955	0	2	gene:"RNA5SP427";transcript:"ENST00000365323";
11	61284668	+	220	24	167	18	0.112	0.003	0.004	0.120369	0	2	gene|transcript:no_feature;
21	8252495	+	70	5	50	3	0.071	0.001	0.001	0.11679	1.15916e-07	2	gene|transcript:no_feature;
21	8211368	+	23998	407	16922	282	0.017	0.001	0.001	0.00305543	0	2	gene:"FP671120.4";transcript:"ENST00000623664";
11	65442600	+	135	9	92	6	0.071	0.003	0.004	0.0885237	2.07014e-11	2	gene:"NEAT1";transcript:"ENST00000501122";
11	65428684	+	123	6	88	4	0.054	0.004	0.005	0.065198	1.67232e-07	2	gene:"NEAT1";transcript:"ENST00000501122";
21	46003722	+	52	3	36	2	0.064	0.011	0.015	0.128401	2.64792e-05	2	gene:"COL6A1";transcript:"ENST00000361866","ENST00000486023","ENST00000498614","ENST00000612273";
21	8211386	+	22125	470	15719	329	0.021	0.001	0.002	0.00467808	0	2	gene:"FP671120.4";transcript:"ENST00000623664";
11	35232064	+	52	3	37	2	0.073	0.014	0.019	0.140544	2.82441e-06	2	gene:"CD44";transcript:"ENST00000263398","ENST00000428726";
11	65444013	+	244	7	172	5	0.032	0.004	0.006	0.0253992	3.23708e-05	2	gene:"NEAT1";transcript:"ENST00000501122";
10	100363025	+	180	11	130	8	0.065	0.004	0.006	0.0670298	1.32583e-12	2	gene:"SCD";transcript:"ENST00000370355";
10	6158576	+	135	36	99	26	0.287	0.015	0.021	0.409722	0	2	gene:"PFKFB3";transcript:"ENST00000536985";
13	27359716	+	28	4	20	3	0.157	0.022	0.032	0.351541	6.78755e-11	2	gene|transcript:no_feature;
21	8214702	+	4474	78	2994	52	0.018	0	0	0.00433084	6.16289e-11	2	gene:"FP671120.4";transcript:"ENST00000623664";
13	107182970	+	48	3	37	2	0.082	0.023	0.033	0.152669	1.44981e-06	2	gene|transcript:no_feature;
16	71778176	+	78	11	55	7	0.141	0.022	0.03	0.215485	0	2	gene|transcript:no_feature;
5	116716339	+	130	7	96	5	0.054	0.005	0.007	0.0618228	5.73062e-08	2	gene:"RPS17P2";transcript:"ENST00000461663";
16	68678202	+	52	3	36	2	0.074	0.008	0.012	0.147613	3.14407e-06	2	gene:"CDH3";transcript:"ENST00000264012","ENST00000429102","ENST00000542274";
10	100363113	+	126	6	89	4	0.054	0.001	0.002	0.0663797	1.43532e-07	2	gene:"SCD";transcript:"ENST00000370355";
2	7015118	+	40	8	30	6	0.195	0.013	0.019	0.367851	0	2	gene:"RNF144A";transcript:"ENST00000320892","ENST00000432850","ENST00000467276","ENST00000471060","ENST00000480970";
2	84906489	+	305	16	211	11	0.056	0.004	0.005	0.0457942	6.66134e-15	2	gene:"TMSB10";transcript:"ENST00000233143";
5	177632235	+	86	4	63	3	0.052	0.005	0.007	0.07653	6.45738e-06	2	gene|transcript:no_feature;
21	8251374	+	1518	32	1084	23	0.022	0.001	0.001	0.0073798	1.56882e-08	2	gene|transcript:no_feature;
16	70788732	+	149	6	106	4	0.05	0.004	0.005	0.056723	4.8848e-07	2	gene|transcript:no_feature;
13	32938269	+	73	16	53	11	0.218	0.044	0.063	0.330788	0	2	gene|transcript:no_feature;
13	110485734	+	32	3	22	2	0.107	0.017	0.024	0.25609	6.30593e-07	2	gene:"COL4A2";transcript:"ENST00000650225";
13	45002248	+	201	18	146	13	0.091	0.003	0.005	0.0966362	0	2	gene:"GPALPP1","RN7SL49P";transcript:"ENST00000361121","ENST00000379151","ENST00000497558","ENST00000581392";
16	71592705	+	29	6	22	5	0.218	0.028	0.04	0.441714	2.22045e-16	2	gene|transcript:no_feature;
21	8255599	+	554	56	379	37	0.107	0.013	0.019	0.0954028	0	2	gene|transcript:no_feature;
11	8736772	+	154	20	114	14	0.129	0.004	0.006	0.157761	0	2	gene|transcript:no_feature;
13	74903502	+	29	4	21	2	0.139	0.007	0.009	0.316082	2.21568e-09	2	gene|transcript:no_feature;
11	133118139	+	132	41	98	31	0.321	0.029	0.041	0.457844	0	2	gene|transcript:no_feature;
10	65261218	+	66	4	51	2	0.066	0.012	0.018	0.108765	3.16205e-06	2	gene|transcript:no_feature;
19	8914933	+	76	6	61	4	0.076	0.005	0.007	0.126258	3.6934e-09	2	gene|transcript:no_feature;
19	41869134	+	334	15	234	10	0.046	0.002	0.004	0.0354736	2.84306e-12	2	gene:"RPS19";transcript:"ENST00000598261","ENST00000598399";
16	70788736	+	85	13	61	8	0.148	0.029	0.041	0.214987	2.22045e-16	2	gene|transcript:no_feature;
19	12939588	+	99	5	69	3	0.05	0.002	0.003	0.070907	4.13863e-06	2	gene:"CALR";transcript:"ENST00000587486","ENST00000590325";
19	46788467	+	59	6	44	4	0.101	0.006	0.008	0.173845	1.24743e-10	2	gene:"AC008622.2";transcript:"ENST00000612522","ENST00000617006";
19	48966633	+	79	9	53	6	0.124	0.001	0.002	0.203531	0	2	gene:"FTL";transcript:"ENST00000331825";
10	115078818	+	48	17	37	13	0.355	0.016	0.022	0.596561	0	2	gene|transcript:no_feature;
10	17229481	+	100	6	70	4	0.062	0.009	0.012	0.0928409	2.85823e-08	2	gene:"VIM";transcript:"ENST00000485947";
13	97433378	+	65	12	49	9	0.195	0.008	0.011	0.317402	0	2	gene|transcript:no_feature;
13	20612256	+	407	60	295	44	0.149	0.009	0.013	0.151371	0	2	gene:"IFT88","RNU2-7P";transcript:"ENST00000410794","ENST00000461115","ENST00000537103";
21	8251232	+	764	19	527	13	0.027	0.004	0.006	0.0125156	9.55269e-08	2	gene|transcript:no_feature;
21	8445959	+	941	35	653	24	0.038	0.001	0.002	0.0191647	0	2	gene:"FP236383.3";transcript:"ENST00000651813","ENST00000652379";
21	8397405	+	3827	77	2671	53	0.021	0	0.001	0.00540537	1.77636e-15	2	gene:"FP236383.3";transcript:"ENST00000651813","ENST00000652379";
11	111593421	+	21	10	15	7	0.467	0.073	0.103	0.793202	0	2	gene|transcript:no_feature;
21	8211428	+	11471	300	8417	218	0.026	0.001	0.001	0.00698681	0	2	gene:"FP671120.4";transcript:"ENST00000623664";
11	65423525	+	152	9	105	6	0.065	0.004	0.006	0.0733345	4.21254e-11	2	gene:"NEAT1";transcript:"ENST00000499732","ENST00000601801","ENST00000645023","ENST00000646243","ENST00000670617";
11	65425142	+	370	19	261	13	0.052	0.008	0.011	0.0382234	0	2	gene:"NEAT1";transcript:"ENST00000499732","ENST00000601801","ENST00000645023","ENST00000646243","ENST00000670617";
11	19635419	+	37	36	29	28	0.981	0.013	0.019	0.999975	0	2	gene:"NAV2";transcript:"ENST00000360655";
11	18407577	+	59	4	40	3	0.079	0.006	0.009	0.147545	1.77761e-07	2	gene:"LDHA";transcript:"ENST00000227157","ENST00000375710","ENST00000379412","ENST00000396222","ENST00000422447","ENST00000430553","ENST00000538451","ENST00000540430","ENST00000545215";
13	69692091	+	52	6	39	4	0.11	0.032	0.045	0.190937	1.16265e-11	2	gene|transcript:no_feature;
11	35230494	+	146	6	105	4	0.044	0.004	0.006	0.049235	1.19505e-06	2	gene:"CD44";transcript:"ENST00000263398","ENST00000428726";
13	100390475	+	87	7	63	4	0.079	0.022	0.031	0.107289	9.45792e-11	2	gene:"PCCA";transcript:"ENST00000424527";
11	57761926	+	81	12	59	9	0.161	0.016	0.022	0.242909	0	2	gene:"AP001931.1","AP001931.2","CTNND1";transcript:"ENST00000533189";
13	110617975	+	40	8	28	6	0.222	0.045	0.063	0.400495	0	2	gene:"NAXD";transcript:"ENST00000309957","ENST00000424185","ENST00000470164";
2	137807701	+	30	14	21	10	0.491	0.022	0.032	0.798036	0	2	gene|transcript:no_feature;
11	65444945	+	253	16	179	11	0.065	0.004	0.006	0.059759	0	2	gene:"NEAT1";transcript:"ENST00000501122";
13	77559861	+	25	3	19	2	0.14	0.002	0.003	0.341412	1.15014e-08	2	gene:"SCEL";transcript:"ENST00000471491";
2	85246634	+	56	9	37	6	0.148	0.036	0.051	0.266551	8.19122e-13	2	gene:"TCF7L1";transcript:"ENST00000442813";
11	57761916	+	140	13	106	10	0.092	0.01	0.013	0.109517	0	2	gene:"AP001931.1","AP001931.2","CTNND1";transcript:"ENST00000533189";
2	159748497	+	25	5	18	4	0.22	0.002	0.003	0.472917	2.33147e-14	2	gene:"MARCHF7";transcript:"ENST00000409591","ENST00000461582";
11	57817144	+	282	9	202	6	0.032	0.001	0.002	0.0238566	5.84466e-06	2	gene:"AP001931.2","CTNND1";transcript:"ENST00000358694","ENST00000361332","ENST00000361391","ENST00000361796","ENST00000399050","ENST00000415361","ENST00000426142","ENST00000428599","ENST00000524630","ENST00000525902","ENST00000526357","ENST00000526772","ENST00000527467","ENST00000528232","ENST00000528621","ENST00000529526","ENST00000529873","ENST00000529919","ENST00000529986","ENST00000530094","…
10	85732403	+	37	3	28	2	0.081	0.007	0.01	0.184053	4.32681e-06	2	gene|transcript:no_feature;
19	34169565	+	88	13	71	11	0.139	0.021	0.03	0.217097	2.38698e-14	2	gene|transcript:no_feature;
10	104018223	+	38	3	28	2	0.092	0.008	0.011	0.200589	4.10006e-07	2	gene:"SLK";transcript:"ENST00000335753","ENST00000369755","ENST00000474260","ENST00000672560";
10	130268461	+	24	8	18	6	0.348	0.019	0.027	0.655945	0	2	gene:"LINC02646";transcript:"ENST00000648275";
5	100844017	+	34	3	25	2	0.101	0.003	0.004	0.22883	1.88052e-07	2	gene|transcript:no_feature;
5	36975903	+	30	3	23	2	0.109	0.019	0.028	0.258613	5.86552e-07	2	gene:"NIPBL";transcript:"ENST00000504430";
21	8253000	+	376	12	260	8	0.033	0.002	0.003	0.0220585	2.55592e-07	2	gene|transcript:no_feature;
10	117191994	+	22	4	16	3	0.181	0.032	0.045	0.424074	1.12074e-10	2	gene|transcript:no_feature;
10	105687017	+	36	5	26	3	0.158	0.026	0.037	0.319912	1.40643e-12	2	gene:"YWHAZP5";transcript:"ENST00000419975";
10	86889641	+	184	8	127	5	0.048	0.002	0.003	0.0482897	3.93794e-08	2	gene:"BMPR1A","RNU1-19P";transcript:"ENST00000363306","ENST00000372037","ENST00000480152","ENST00000635816","ENST00000636056","ENST00000638429";
10	106970079	+	65	21	46	15	0.368	0.035	0.049	0.584982	0	2	gene:"RNA5SP325";transcript:"ENST00000363756";
10	69181262	+	32	9	23	6	0.297	0.055	0.078	0.541214	0	2	gene:"SUPV3L1";transcript:"ENST00000359655","ENST00000422378";
16	15149152	+	55	3	41	2	0.055	0.004	0.005	0.106707	6.58518e-05	2	gene|transcript:no_feature;
16	1596603	+	39	6	28	4	0.161	0.031	0.043	0.31096	1.44329e-14	2	gene:"AL133297.2";transcript:"ENST00000563162";
5	169423002	+	51	9	37	7	0.28	0.001	0.002	0.521501	0	2	gene|transcript:no_feature;
13	37696658	+	65	5	49	4	0.082	0.021	0.03	0.130837	3.16112e-09	2	gene|transcript:no_feature;
16	19498742	+	139	5	104	4	0.04	0.003	0.004	0.043834	2.25241e-05	2	gene:"RNU4-46P","TMC5";transcript:"ENST00000219821","ENST00000381414","ENST00000396229","ENST00000410818","ENST00000542583";
16	29807624	+	47	4	33	3	0.102	0.017	0.024	0.194619	1.03342e-08	2	gene:"MAZ";transcript:"ENST00000561855","ENST00000616501";
10	126470519	+	214	8	155	6	0.041	0.001	0.002	0.0369975	2.59117e-07	2	gene|transcript:no_feature;
11	763835	+	53	4	37	3	0.084	0.002	0.003	0.162682	5.96048e-08	2	gene:"TALDO1";transcript:"ENST00000530440";
11	811761	+	137	6	95	4	0.056	0.004	0.006	0.0702889	1.19927e-07	2	gene:"RPLP2","SNORA52";transcript:"ENST00000321153","ENST00000525722","ENST00000526222","ENST00000530398","ENST00000530797","ENST00000532004";
11	9095640	+	38	5	28	3	0.15	0.015	0.021	0.317447	2.08362e-11	2	gene:"KRT8P41";transcript:"ENST00000533985";
11	65423563	+	43	4	29	3	0.121	0.023	0.033	0.238041	3.07566e-09	2	gene:"NEAT1";transcript:"ENST00000499732","ENST00000601801","ENST00000645023","ENST00000646243","ENST00000670617";
11	130129125	+	57	4	41	3	0.084	0.012	0.017	0.149055	7.68476e-08	2	gene:"APLP2";transcript:"ENST00000345598","ENST00000528499";
21	8988357	+	12631	259	8966	181	0.02	0.001	0.001	0.00451251	0	2	gene|transcript:no_feature;
11	77886511	+	1477	57	1055	39	0.038	0.003	0.005	0.016787	0	2	gene:"AAMDC";transcript:"ENST00000304716","ENST00000526164","ENST00000527134","ENST00000529666","ENST00000630098";
13	70490789	+	25	8	18	5	0.312	0.006	0.009	0.607623	0	2	gene|transcript:no_feature;
10	100354564	+	62	4	45	2	0.065	0.005	0.006	0.115343	2.35004e-06	2	gene:"SCD";transcript:"ENST00000370355";
19	46488042	+	78	22	56	16	0.316	0.012	0.018	0.496355	0	2	gene|transcript:no_feature;
19	1105194	+	41	6	28	4	0.167	0.052	0.073	0.295674	1.84741e-13	2	gene:"GPX4";transcript:"ENST00000588919","ENST00000592940","ENST00000616066","ENST00000622390";
19	23827314	+	67	6	45	4	0.1	0.018	0.026	0.162613	3.85475e-10	2	gene:"AC139769.1","RPSAP58";transcript:"ENST00000471224","ENST00000472297","ENST00000475499","ENST00000484897";
19	18177915	+	143	8	100	5	0.056	0.012	0.016	0.0648795	3.88952e-10	2	gene:"AC007192.1","IFI30";transcript:"ENST00000407280","ENST00000593731","ENST00000600463";
13	104620344	+	50	43	38	33	0.849	0.07	0.098	0.986217	0	2	gene|transcript:no_feature;
13	110450323	+	46	3	30	2	0.094	0.025	0.036	0.184363	8.94611e-07	2	gene:"COL4A2";transcript:"ENST00000617564";
13	74464445	+	94	6	67	4	0.071	0.006	0.009	0.0973158	5.57822e-09	2	gene:"AL355390.2";transcript:"ENST00000446691";
13	112201992	+	24	4	18	3	0.191	0.034	0.048	0.419301	1.14448e-11	2	gene|transcript:no_feature;
19	48693663	+	100	27	82	23	0.215	0.064	0.09	0.329572	1.05471e-14	2	gene|transcript:no_feature;
19	44907815	+	381	12	273	8	0.034	0.002	0.003	0.0218409	6.03153e-08	2	gene:"APOE";transcript:"ENST00000252486","ENST00000425718","ENST00000434152","ENST00000446996";
16	13852117	+	61	3	44	2	0.057	0.002	0.003	0.103346	1.9018e-05	2	gene|transcript:no_feature;
21	8250659	+	249	11	175	7	0.044	0.007	0.01	0.0372373	2.80915e-10	2	gene|transcript:no_feature;
16	69114546	+	81	14	58	10	0.21	0.016	0.022	0.334095	0	2	gene:"HAS3";transcript:"ENST00000219322","ENST00000306560","ENST00000569188";
21	19345292	+	69	6	48	4	0.081	0.016	0.022	0.13314	8.56028e-10	2	gene:"RNU1-139P";transcript:"ENST00000391307";
16	86193714	+	56	5	40	4	0.099	0.002	0.003	0.175378	8.24e-10	2	gene|transcript:no_feature;
16	85659563	+	111	12	81	8	0.107	0.021	0.029	0.137723	0	2	gene:"GSE1","RN7SL381P";transcript:"ENST00000253458","ENST00000393243","ENST00000405402","ENST00000412692";
16	6375506	+	38	3	30	2	0.107	0.021	0.029	0.233299	1.96877e-07	2	gene:"RBFOX1";transcript:"ENST00000548749";
16	88711019	+	27	6	20	4	0.223	0.012	0.017	0.465274	1.9984e-15	2	gene:"CTU2";transcript:"ENST00000564105","ENST00000564921";
16	68819356	+	69	3	50	2	0.051	0	0	0.0866622	4.85384e-05	2	gene:"CDH1";transcript:"ENST00000261769","ENST00000566612","ENST00000611625","ENST00000612417","ENST00000621016";
16	177110	+	396	27	284	19	0.072	0.007	0.01	0.057534	0	2	gene:"HBA1";transcript:"ENST00000320868","ENST00000397797","ENST00000472694","ENST00000487791";
16	29844783	+	38	3	27	2	0.084	0.013	0.019	0.188255	3.69982e-06	2	gene:"MVP";transcript:"ENST00000357402","ENST00000395353";
19	43474820	+	36	9	26	6	0.26	0.002	0.003	0.483182	0	2	gene|transcript:no_feature;
13	45866809	+	175	13	124	10	0.087	0.039	0.055	0.0725423	5.1581e-12	2	gene|transcript:no_feature;
16	51646090	+	21	3	16	2	0.14	0.007	0.01	0.364934	6.66024e-08	2	gene:"HNRNPA1P48";transcript:"ENST00000562726","ENST00000565308";
19	44916324	+	173	8	125	5	0.048	0	0.001	0.0479352	6.94158e-08	2	gene:"APOC1";transcript:"ENST00000586638","ENST00000588750","ENST00000588802","ENST00000589781","ENST00000590334","ENST00000592176","ENST00000592535","ENST00000592885";
13	53258265	+	56	5	40	3	0.088	0.006	0.009	0.15786	9.9776e-09	2	gene:"RN7SL618P";transcript:"ENST00000477850";
16	21161100	+	39	4	28	2	0.104	0.009	0.013	0.222631	3.07636e-08	2	gene:"TMEM159";transcript:"ENST00000451578","ENST00000572258","ENST00000572599","ENST00000573487","ENST00000574092","ENST00000577162";
19	12943888	+	402	14	288	10	0.036	0	0	0.023134	4.59135e-09	2	gene:"CALR";transcript:"ENST00000316448","ENST00000586967";
16	69117193	+	40	3	29	2	0.089	0.004	0.006	0.194295	5.23825e-07	2	gene:"HAS3";transcript:"ENST00000219322","ENST00000306560","ENST00000569188";
19	44905839	+	170	21	122	15	0.127	0.001	0.001	0.151462	0	2	gene:"APOE";transcript:"ENST00000252486","ENST00000434152";
16	34163033	+	987	23	679	16	0.024	0.001	0.002	0.0100187	1.35293e-07	2	gene:"RNA5-8SP2";transcript:"ENST00000363564";
19	54207506	+	37	3	27	2	0.085	0.002	0.002	0.200206	2.76449e-06	2	gene:"RPS9";transcript:"ENST00000302907","ENST00000391751","ENST00000391752","ENST00000391753","ENST00000402367","ENST00000436445","ENST00000441429","ENST00000445961","ENST00000495002";
16	1324809	+	39	3	28	2	0.079	0.008	0.012	0.175916	5.53287e-06	2	gene:"UBE2I";transcript:"ENST00000325437","ENST00000355803","ENST00000397514","ENST00000397515","ENST00000403747","ENST00000406620","ENST00000562470","ENST00000566587","ENST00000567074","ENST00000567383","ENST00000677314","ENST00000677987","ENST00000679137";
19	46608542	+	82	4	60	3	0.056	0.005	0.007	0.0848784	3.51006e-06	2	gene:"CALM3";transcript:"ENST00000391918","ENST00000477244","ENST00000482455","ENST00000594523","ENST00000595072","ENST00000596362","ENST00000597743","ENST00000597868","ENST00000598871","ENST00000599839","ENST00000602169";
16	19498634	+	44	4	33	3	0.089	0.006	0.009	0.183711	1.2362e-07	2	gene:"RNU4-46P","TMC5";transcript:"ENST00000219821","ENST00000381414","ENST00000396229","ENST00000410818","ENST00000542583";
19	16076153	+	40	4	29	3	0.116	0.017	0.025	0.241103	1.85322e-09	2	gene:"TPM4";transcript:"ENST00000647464";
16	69117088	+	82	6	57	4	0.078	0.007	0.01	0.120007	7.44076e-10	2	gene:"HAS3";transcript:"ENST00000219322","ENST00000306560","ENST00000569188";
16	30069382	+	250	9	175	6	0.039	0.004	0.006	0.0318831	5.44717e-07	2	gene:"AC093512.2","ALDOA";transcript:"ENST00000338110","ENST00000564521";
19	36146049	+	44	4	29	2	0.1	0.014	0.02	0.205443	9.02025e-08	2	gene:"CAPNS1";transcript:"ENST00000246533","ENST00000586851","ENST00000587718","ENST00000588780","ENST00000588815","ENST00000589146","ENST00000589162","ENST00000590049","ENST00000590211","ENST00000590874","ENST00000628018","ENST00000628306","ENST00000629983";
16	81962063	+	100	10	75	6	0.106	0.048	0.067	0.118489	1.15175e-11	2	gene:"PLCG2","RN7SKP176";transcript:"ENST00000363673","ENST00000564138";
16	89562993	+	392	17	275	12	0.045	0.001	0.001	0.0322736	1.06137e-13	2	gene:"RPL13";transcript:"ENST00000311528","ENST00000393099","ENST00000399461","ENST00000452368","ENST00000472354","ENST00000484610","ENST00000562879","ENST00000563270","ENST00000563749","ENST00000567815","ENST00000570149";
19	16102406	+	35	6	25	4	0.177	0.001	0.002	0.361384	6.30607e-14	2	gene:"TPM4";transcript:"ENST00000300933","ENST00000586193","ENST00000586499","ENST00000586833","ENST00000588483","ENST00000590180","ENST00000591645","ENST00000642221","ENST00000642789","ENST00000643494","ENST00000643579","ENST00000645471","ENST00000646575","ENST00000646974","ENST00000647037","ENST00000647464","ENST00000653961","ENST00000653979","ENST00000655004","ENST00000658224","ENST00000658489…
2	37177531	+	65	10	48	7	0.154	0.005	0.007	0.250801	0	2	gene|transcript:no_feature;
19	19527717	+	46	3	32	2	0.079	0.007	0.009	0.16135	1.8342e-06	2	gene:"AC011448.1","NDUFA13";transcript:"ENST00000428459","ENST00000502506","ENST00000503283","ENST00000507754","ENST00000555938","ENST00000586674","ENST00000606722";
19	17859967	+	49	6	35	4	0.137	0	0.001	0.252462	3.97571e-13	2	gene:"RPL18A";transcript:"ENST00000602216";
19	18177916	+	139	5	97	3	0.039	0.002	0.003	0.0452939	6.36224e-05	2	gene:"AC007192.1","IFI30";transcript:"ENST00000407280","ENST00000593731","ENST00000600463";
19	23827814	+	578	16	423	11	0.028	0.004	0.005	0.0141179	9.48254e-08	2	gene:"AC139769.1","RPSAP58";transcript:"ENST00000471224","ENST00000472297","ENST00000475499","ENST00000484897";
21	8252997	+	543	22	382	15	0.042	0	0	0.0265268	6.66134e-16	2	gene|transcript:no_feature;
10	47022899	+	35	7	25	5	0.231	0.064	0.09	0.412123	0	2	gene|transcript:no_feature;
10	101622900	+	37	10	28	7	0.286	0.026	0.037	0.516396	0	2	gene:"RNU6-1165P";transcript:"ENST00000410119";
10	46649141	+	88	11	66	7	0.127	0.022	0.03	0.178302	0	2	gene:"RN7SL248P";transcript:"ENST00000615117";
2	89862501	+	74	4	51	2	0.058	0.012	0.016	0.0920632	8.1836e-06	2	gene:"IGKV1D-39";transcript:"ENST00000448155";
21	8444344	+	196	19	133	12	0.096	0.01	0.014	0.107836	8.88178e-16	2	gene:"FP236383.3";transcript:"ENST00000651813","ENST00000652379";
20	54860971	+	63	8	46	5	0.127	0	0	0.209745	7.77156e-15	2	gene|transcript:no_feature;
2	86489631	+	36	4	26	3	0.137	0.041	0.058	0.270574	3.13382e-10	2	gene:"KDM3A";transcript:"ENST00000312912","ENST00000409064","ENST00000409556","ENST00000441719","ENST00000470160","ENST00000483866","ENST00000491383";
2	233288837	+	47	4	32	3	0.131	0.049	0.069	0.222768	1.83466e-09	2	gene:"ATG16L1","SCARNA6";transcript:"ENST00000347464","ENST00000373525","ENST00000392017","ENST00000392018","ENST00000392020","ENST00000392021","ENST00000474148","ENST00000479942";
11	101511299	+	50	4	37	3	0.089	0.022	0.03	0.161749	2.53884e-08	2	gene|transcript:no_feature;
2	86135904	+	851	27	592	19	0.034	0.006	0.008	0.0164603	2.54241e-14	2	gene:"PTCD3","SNORD94";transcript:"ENST00000254630","ENST00000386037","ENST00000487043";
11	130095296	+	270	15	196	10	0.056	0.001	0.002	0.047484	1.58762e-14	2	gene:"APLP2";transcript:"ENST00000345598","ENST00000528499";
5	145207790	+	80	3	62	2	0.045	0.005	0.006	0.0717733	0.00013375	2	gene|transcript:no_feature;
20	46100145	+	68	7	52	6	0.11	0.026	0.037	0.175815	1.14908e-13	2	gene:"RPL13P2";transcript:"ENST00000440687";
16	34160422	+	91	5	62	3	0.065	0.017	0.023	0.0878437	6.66639e-07	2	gene|transcript:no_feature;
16	24078923	+	137	6	101	4	0.043	0.005	0.007	0.048548	3.78582e-06	2	gene:"PRKCB";transcript:"ENST00000486868","ENST00000647422";
19	48885930	+	32	4	23	3	0.143	0	0	0.312962	2.69971e-10	2	gene|transcript:no_feature;
19	41550469	+	61	14	45	10	0.23	0.014	0.02	0.377122	0	2	gene:"AC243960.1","CEACAM21";transcript:"ENST00000595395","ENST00000595649","ENST00000618577";
2	108735698	+	23	3	17	2	0.152	0.011	0.015	0.37347	5.32742e-09	2	gene:"RANBP2";transcript:"ENST00000283195";
19	8322052	+	106	5	76	3	0.048	0.002	0.003	0.0645295	5.91662e-06	2	gene:"RPS28";transcript:"ENST00000417088","ENST00000449223","ENST00000600659","ENST00000602140";
19	48955798	+	49	3	35	2	0.072	0.001	0.002	0.147069	2.88027e-06	2	gene:"BAX";transcript:"ENST00000503726","ENST00000515540","ENST00000539787";
20	2656967	+	260	7	183	5	0.028	0.002	0.003	0.022441	0.000180317	2	gene:"NOP56","SNORD57";transcript:"ENST00000329276","ENST00000415272","ENST00000448188","ENST00000462630","ENST00000466447","ENST00000467196","ENST00000467857","ENST00000471023","ENST00000480447","ENST00000490753","ENST00000492135","ENST00000612233","ENST00000616692","ENST00000651302";
2	197503062	+	37	7	26	4	0.18	0.046	0.065	0.353881	0	2	gene:"HSPE1";transcript:"ENST00000233893","ENST00000409468","ENST00000409729","ENST00000463841","ENST00000465573";
19	2354964	+	104	11	77	7	0.108	0.029	0.04	0.138527	0	2	gene:"SPPL2B";transcript:"ENST00000613503";
19	58380531	+	90	4	75	3	0.07	0.021	0.03	0.10505	3.11251e-06	2	gene|transcript:no_feature;
19	48965835	+	2671	68	1925	49	0.027	0.001	0.001	0.00918976	0	2	gene:"FTL";transcript:"ENST00000331825";
20	62703309	+	29	6	21	4	0.206	0.01	0.013	0.428946	6.21725e-15	2	gene|transcript:no_feature;
20	62308777	+	34	5	24	3	0.154	0.001	0.002	0.326241	1.85159e-11	2	gene:"ADRM1";transcript:"ENST00000253003","ENST00000491935","ENST00000620230";
20	49134891	+	32	5	23	3	0.177	0.021	0.029	0.384514	2.68696e-12	2	gene:"ARPC3P1";transcript:"ENST00000437218";
20	50191970	+	165	9	118	6	0.06	0.002	0.003	0.0641036	1.29926e-10	2	gene:"CEBPB";transcript:"ENST00000303004";
21	8257731	+	148	11	105	8	0.078	0.007	0.01	0.089609	2.84217e-14	2	gene|transcript:no_feature;
21	43750543	+	44	3	30	2	0.087	0.011	0.016	0.184177	8.67077e-07	2	gene:"PDXK";transcript:"ENST00000398078","ENST00000398085","ENST00000481512","ENST00000490666","ENST00000498040";
19	3651293	+	96	43	71	32	0.537	0.008	0.011	0.776845	0	2	gene|transcript:no_feature;
21	8218284	+	1394	34	965	24	0.026	0.001	0.001	0.00980595	1.21767e-11	2	gene:"FP671120.4";transcript:"ENST00000623664";
20	32050649	+	275	13	200	9	0.047	0.004	0.006	0.0373698	2.34053e-11	2	gene:"RNA5SP482";transcript:"ENST00000391269";
20	61746580	+	43	6	32	5	0.146	0.032	0.045	0.269464	6.35048e-14	2	gene:"CDH4";transcript:"ENST00000543233","ENST00000611855","ENST00000614565";
20	38872912	+	53	3	39	2	0.058	0	0	0.116498	4.33552e-05	2	gene:"PPP1R16B","RN7SL116P";transcript:"ENST00000299824","ENST00000373331","ENST00000463749","ENST00000468265","ENST00000470786";
20	58444144	+	25	3	18	2	0.123	0.014	0.02	0.309941	1.97093e-07	2	gene:"VAPB";transcript:"ENST00000265619","ENST00000395802","ENST00000463370","ENST00000475243","ENST00000476395","ENST00000520497";
2	8334802	+	41	7	31	5	0.181	0.002	0.003	0.340615	1.11022e-16	2	gene|transcript:no_feature;
10	26606488	+	31	8	21	6	0.281	0.026	0.037	0.533207	0	2	gene|transcript:no_feature;
10	127427975	+	33	4	24	2	0.117	0.01	0.015	0.261628	9.22671e-09	2	gene:"DOCK1";transcript:"ENST00000280333","ENST00000623213";
21	8257725	+	717	36	514	25	0.05	0.002	0.003	0.0305773	0	2	gene|transcript:no_feature;
2	89862768	+	56	6	39	4	0.111	0.01	0.014	0.196198	5.43088e-11	2	gene:"IGKV1D-39";transcript:"ENST00000448155";
21	8211961	+	318	11	224	7	0.034	0.003	0.004	0.023834	2.0325e-07	2	gene:"FP671120.4";transcript:"ENST00000623664";
2	11584958	+	307	9	218	6	0.031	0.001	0.002	0.0221899	4.84547e-06	2	gene:"GREB1","RN7SL674P";transcript:"ENST00000234142","ENST00000381486";
16	12789263	+	38	4	28	2	0.106	0.021	0.029	0.21983	2.39573e-08	2	gene|transcript:no_feature;
2	174720187	+	159	12	111	8	0.073	0.014	0.021	0.0811767	2.22045e-16	2	gene:"AC010894.2","H3P6";transcript:"ENST00000369387";
21	46535984	+	224	11	170	8	0.049	0.002	0.003	0.0436819	3.03471e-10	2	gene:"DIP2A";transcript:"ENST00000435722","ENST00000466639","ENST00000473752","ENST00000494435";
2	97647385	+	80	5	55	3	0.072	0.004	0.005	0.112242	4.64727e-08	2	gene:"COX5B";transcript:"ENST00000258424","ENST00000464949","ENST00000491989";
21	43724151	+	59	6	43	4	0.104	0.013	0.019	0.177319	8.40947e-11	2	gene:"PDXK";transcript:"ENST00000438837";
2	181922407	+	32	3	23	2	0.117	0.018	0.026	0.267558	5.46374e-08	2	gene:"ITPRID2";transcript:"ENST00000320370","ENST00000409001","ENST00000409136","ENST00000416081","ENST00000431877","ENST00000440623","ENST00000451836","ENST00000454579","ENST00000467172","ENST00000491720";
2	69778456	+	49	11	39	9	0.197	0.058	0.082	0.3596	4.13891e-13	2	gene:"ANXA4";transcript:"ENST00000460439","ENST00000460942","ENST00000487351";
16	57654049	+	31	5	22	3	0.16	0.037	0.052	0.336703	5.68901e-12	2	gene:"ADGRG1";transcript:"ENST00000388813","ENST00000456916","ENST00000540164","ENST00000561988","ENST00000562558","ENST00000562631","ENST00000564907","ENST00000565391","ENST00000565539","ENST00000565976","ENST00000567835","ENST00000568908","ENST00000568909","ENST00000672974","ENST00000673126","ENST00000678252";
21	8445141	+	1692	32	1203	23	0.02	0.002	0.003	0.00621128	3.25403e-07	2	gene:"FP236383.3";transcript:"ENST00000651813","ENST00000652379";
21	8213147	+	1031	32	721	22	0.031	0.001	0.002	0.0137551	4.66294e-15	2	gene:"FP671120.4";transcript:"ENST00000623664";
21	34305179	+	729	24	523	16	0.032	0.007	0.011	0.0147517	1.36779e-13	2	gene:"AP000317.1","AP000317.2";transcript:"ENST00000362077","ENST00000427022";
20	43107963	+	37	37	29	29	1	0	0	1	0	2	gene|transcript:no_feature;
16	34161271	+	1281	30	908	21	0.024	0.001	0.002	0.00874334	9.88661e-10	2	gene|transcript:no_feature;
16	16333842	+	40	4	27	3	0.114	0.004	0.005	0.243761	3.3734e-09	2	gene:"AC138969.1","PKD1P1";transcript:"ENST00000538085";
16	68684690	+	45	3	30	2	0.105	0.039	0.055	0.192353	2.67945e-07	2	gene:"CDH3";transcript:"ENST00000264012","ENST00000429102","ENST00000542274";
16	68811848	+	79	9	55	6	0.131	0.039	0.054	0.181574	3.33067e-16	2	gene:"CDH1";transcript:"ENST00000561751";
16	30069853	+	121	5	83	3	0.045	0.006	0.008	0.055978	1.97187e-05	2	gene:"AC093512.2","ALDOA";transcript:"ENST00000338110","ENST00000395240","ENST00000395248","ENST00000412304","ENST00000563060","ENST00000564521","ENST00000564688","ENST00000565355","ENST00000566130","ENST00000566897","ENST00000569545","ENST00000569798","ENST00000642816","ENST00000643777";
2	184202346	+	57	26	38	17	0.458	0.01	0.013	0.72833	0	2	gene|transcript:no_feature;
16	13101607	+	30	6	22	4	0.201	0.035	0.049	0.403542	8.43769e-15	2	gene:"SHISA9";transcript:"ENST00000558583","ENST00000566106";
16	31189721	+	32	3	24	2	0.111	0.007	0.01	0.25585	8.48774e-08	2	gene:"FUS";transcript:"ENST00000254108","ENST00000380244","ENST00000487509","ENST00000566605","ENST00000568685";
16	2763994	+	72	8	50	5	0.105	0.027	0.038	0.171933	2.02061e-14	2	gene:"SRRM2";transcript:"ENST00000630499";
21	8257732	+	124	5	88	3	0.043	0.006	0.008	0.0519592	2.15335e-05	2	gene|transcript:no_feature;
21	8391870	+	238	20	168	14	0.087	0.008	0.012	0.0865238	0	2	gene:"FP236383.3";transcript:"ENST00000651813","ENST00000652379";
11	47187443	+	44	36	30	25	0.826	0.01	0.013	0.984977	0	2	gene|transcript:no_feature;
11	131690376	+	23	10	17	7	0.484	0.095	0.135	0.80858	0	2	gene:"NTM";transcript:"ENST00000436745";
11	18403794	+	259	24	186	16	0.093	0.019	0.027	0.0891536	0	2	gene:"LDHA";transcript:"ENST00000227157","ENST00000375710","ENST00000379412","ENST00000396222","ENST00000422447","ENST00000430553","ENST00000538451","ENST00000540430","ENST00000541097","ENST00000542179","ENST00000545215";
21	8217871	+	5181	72	3651	51	0.014	0.001	0.001	0.00276594	7.47642e-05	2	gene:"FP671120.4";transcript:"ENST00000623664";
11	65425622	+	112	7	80	5	0.07	0.011	0.016	0.0871906	6.31985e-10	2	gene:"NEAT1";transcript:"ENST00000499732","ENST00000601801","ENST00000616315","ENST00000645023","ENST00000646243","ENST00000670617";
20	4024173	+	372	13	265	9	0.035	0.006	0.008	0.0238791	1.72341e-09	2	gene:"FTLP3";transcript:"ENST00000427242";
20	62943599	+	53	3	38	2	0.058	0.009	0.012	0.113997	4.67881e-05	2	gene:"GID8";transcript:"ENST00000266069";
11	18400890	+	103	5	72	3	0.054	0	0.001	0.0753109	7.98604e-07	2	gene:"LDHA";transcript:"ENST00000460405","ENST00000478970","ENST00000486690","ENST00000495052","ENST00000536528","ENST00000537296","ENST00000539814","ENST00000543445","ENST00000543695","ENST00000625635";
2	68393179	+	51	3	37	2	0.059	0.001	0.001	0.119941	3.77521e-05	2	gene:"PLEK";transcript:"ENST00000234313","ENST00000474788";
16	57305342	+	127	25	94	18	0.196	0.007	0.01	0.268415	0	2	gene|transcript:no_feature;
2	187111216	+	45	12	36	10	0.242	0.053	0.075	0.448135	1.33227e-14	2	gene:"AC007319.1";transcript:"ENST00000453517";
16	177013	+	936	47	667	33	0.053	0.002	0.002	0.0300857	0	2	gene:"HBA1";transcript:"ENST00000320868","ENST00000397797","ENST00000472694","ENST00000487791";
20	39352938	+	44	4	32	3	0.095	0.024	0.034	0.181609	7.43303e-08	2	gene|transcript:no_feature;
20	1896340	+	94	10	68	7	0.113	0.004	0.005	0.159474	0	2	gene:"SIRPA";transcript:"ENST00000356025","ENST00000358771","ENST00000400068","ENST00000622179";
5	84315673	+	608	26	461	19	0.042	0.001	0.001	0.0248761	0	2	gene|transcript:no_feature;
20	46100127	+	132	10	99	7	0.078	0.008	0.012	0.0922349	2.28262e-13	2	gene:"RPL13P2";transcript:"ENST00000440687";
5	179821028	+	47	4	33	2	0.096	0.016	0.022	0.187695	1.00846e-07	2	gene:"SQSTM1";transcript:"ENST00000422245","ENST00000514093";
21	18858168	+	592	28	434	20	0.049	0.004	0.006	0.0300857	0	2	gene:"PPIAP22";transcript:"ENST00000358455";
5	111660142	+	79	5	59	4	0.071	0.01	0.014	0.106159	3.92144e-08	2	gene:"STARD4-AS1";transcript:"ENST00000666013";
16	56092445	+	151	9	109	6	0.326	0.016	0.022	0.611078	0	2	gene|transcript:no_feature;
16	58770712	+	56	8	42	6	0.153	0.025	0.036	0.255371	0	2	gene:"AC106793.1";transcript:"ENST00000496780";
16	173602	+	172	14	119	10	0.087	0.001	0.001	0.0988267	0	2	gene:"HBA2";transcript:"ENST00000251595","ENST00000397806","ENST00000482565";
20	42824074	+	54	34	39	25	0.639	0.028	0.04	0.888879	0	2	gene|transcript:no_feature;
20	46014413	+	43	4	29	2	0.101	0.007	0.01	0.214744	5.75698e-08	2	gene:"MMP9";transcript:"ENST00000372330";
19	8900716	+	28	9	20	6	0.33	0.05	0.071	0.607428	0	2	gene|transcript:no_feature;
20	49393365	+	37	3	29	2	0.096	0.008	0.011	0.211987	3.43831e-07	2	gene:"AL035685.1";transcript:"ENST00000637341";
11	11942413	+	45	4	33	3	0.089	0.016	0.022	0.17535	1.2455e-07	2	gene:"USP47";transcript:"ENST00000525078";
16	28735263	+	56	7	39	5	0.137	0.01	0.013	0.243966	9.30367e-14	2	gene:"EIF3C";transcript:"ENST00000331666","ENST00000395587","ENST00000564243","ENST00000565932","ENST00000566086","ENST00000566501","ENST00000566866","ENST00000569005";
20	35887705	+	41	4	29	3	0.116	0.036	0.052	0.21414	1.98501e-09	2	gene:"RNU4-40P";transcript:"ENST00000339089","ENST00000364351","ENST00000374000","ENST00000481202","ENST00000495338";
11	65444479	+	69	4	47	3	0.077	0.024	0.034	0.117757	2.66301e-07	2	gene:"MIR612","NEAT1";transcript:"ENST00000384994","ENST00000501122";
11	75400523	+	38	4	26	2	0.107	0.006	0.009	0.23133	3.26885e-08	2	gene:"SNORD15A";transcript:"ENST00000384214","ENST00000527273","ENST00000528847","ENST00000530164","ENST00000534555";
11	65501663	+	1885	44	1349	31	0.024	0	0.001	0.00807326	2.63567e-13	2	gene:"MALAT1";transcript:"ENST00000619449";
11	8684827	+	203	7	145	5	0.036	0.005	0.007	0.031428	1.36687e-05	2	gene:"RPL27A";transcript:"ENST00000314138","ENST00000524496","ENST00000525981","ENST00000526562","ENST00000530022","ENST00000530913","ENST00000532359","ENST00000534599";
10	5638782	+	48	5	36	3	0.102	0.008	0.011	0.193487	1.95967e-09	2	gene|transcript:no_feature;
10	70163919	+	68	6	49	4	0.084	0.025	0.036	0.12929	4.16903e-10	2	gene:"CALM2P2";transcript:"ENST00000428512";
10	96750829	+	80	9	56	6	0.122	0.005	0.007	0.197444	4.44089e-16	2	gene:"RPL13AP5";transcript:"ENST00000439189";
10	5525487	+	57	3	41	2	0.063	0.012	0.017	0.11305	9.30191e-06	2	gene:"CALML3";transcript:"ENST00000315238";
21	8251057	+	223	18	164	13	0.082	0.008	0.012	0.0809484	0	2	gene|transcript:no_feature;
21	21001818	+	29	7	21	5	0.265	0.018	0.025	0.525487	0	2	gene:"NCAM2";transcript:"ENST00000400546";
20	12568907	+	855	667	626	490	0.831	0.01	0.014	0.960542	0	2	gene|transcript:no_feature;
20	50191220	+	34	3	25	2	0.09	0.007	0.01	0.213152	1.9197e-06	2	gene:"CEBPB";transcript:"ENST00000303004";
21	8214708	+	2890	78	1945	51	0.025	0.003	0.004	0.00801126	1.77525e-13	2	gene:"FP671120.4";transcript:"ENST00000623664";
20	1896336	+	156	19	115	14	0.122	0.015	0.021	0.144567	0	2	gene:"SIRPA";transcript:"ENST00000356025","ENST00000358771","ENST00000400068","ENST00000622179";
20	62543554	+	38	5	28	4	0.145	0.004	0.005	0.290865	6.34492e-12	2	gene|transcript:no_feature;
11	41799944	+	155	7	112	5	0.044	0	0.001	0.047484	6.67837e-07	2	gene:"LINC01499";transcript:"ENST00000528720","ENST00000529282","ENST00000648000","ENST00000659522";
11	57796765	+	58	3	41	2	0.06	0	0.001	0.112212	1.28637e-05	2	gene:"AP001931.1","AP001931.2","CTNND1";transcript:"ENST00000533189";
20	57893425	+	25	8	18	6	0.324	0.066	0.093	0.607066	0	2	gene|transcript:no_feature;
11	77886707	+	7447	105	5413	75	0.014	0	0	0.00278213	2.62673e-07	2	gene:"AAMDC";transcript:"ENST00000304716","ENST00000526164","ENST00000527134","ENST00000529666","ENST00000630098";
20	38749685	+	53	50	43	40	0.944	0.013	0.018	0.999158	0	2	gene:"ACTR5";transcript:"ENST00000243903";
11	65430023	+	227	13	152	8	0.059	0.001	0.001	0.0591606	1.65867e-13	2	gene:"NEAT1";transcript:"ENST00000501122";
20	34076785	+	46	5	33	3	0.106	0.01	0.013	0.203985	1.19005e-09	2	gene:"RALY";transcript:"ENST00000246194","ENST00000333552","ENST00000375114","ENST00000442805","ENST00000481580","ENST00000493399";
11	65591866	+	57	6	40	4	0.107	0.003	0.004	0.189268	6.99916e-11	2	gene:"EHBP1L1";transcript:"ENST00000309295","ENST00000527214","ENST00000529056","ENST00000529099","ENST00000529596","ENST00000533364";
11	90282939	+	51	4	36	3	0.087	0.006	0.008	0.169218	4.01873e-08	2	gene:"TUBAP2";transcript:"ENST00000530835";
11	6645224	+	95	9	74	7	0.093	0.002	0.004	0.133383	8.70415e-14	2	gene:"AC091564.5";transcript:"ENST00000656961";
11	65444946	+	235	17	166	12	0.084	0.006	0.009	0.0863487	0	2	gene:"NEAT1";transcript:"ENST00000501122";
20	43269729	+	20	4	15	2	0.194	0.031	0.044	0.457521	5.67633e-11	2	gene|transcript:no_feature;
2	106734286	+	88	20	68	15	0.243	0.032	0.045	0.362625	0	2	gene|transcript:no_feature;
20	38449422	+	478	26	341	18	0.056	0.001	0.002	0.0399473	0	2	gene:"SNHG11","SNORA60";transcript:"ENST00000359074","ENST00000362396","ENST00000400436","ENST00000418383","ENST00000420006","ENST00000421599","ENST00000432153","ENST00000434729","ENST00000437028","ENST00000440918","ENST00000442419","ENST00000444816","ENST00000449351","ENST00000453698","ENST00000457218","ENST00000483342","ENST00000656427","ENST00000656502","ENST00000656815","ENST00000656824","ENS…
20	62193705	+	85	10	57	6	0.111	0.022	0.031	0.170105	0	2	gene:"MTG2";transcript:"ENST00000466933","ENST00000471352";
16	3175715	+	332	17	236	13	0.056	0.012	0.016	0.0416982	2.22045e-16	2	gene|transcript:no_feature;
2	84915993	+	205	11	151	8	0.056	0	0	0.052405	9.27969e-12	2	gene:"RPS2P17";transcript:"ENST00000449856";
20	62308746	+	60	5	44	3	0.087	0.009	0.013	0.155603	1.0509e-08	2	gene:"ADRM1";transcript:"ENST00000253003","ENST00000491935","ENST00000620230";
16	67075009	+	50	17	39	13	0.351	0.027	0.039	0.581271	0	2	gene:"CBFB";transcript:"ENST00000290858","ENST00000412916";
20	62543549	+	38	5	28	3	0.131	0.014	0.019	0.26569	1.10656e-10	2	gene|transcript:no_feature;
21	8251637	+	3335	64	2323	44	0.019	0	0.001	0.00520657	7.60925e-12	2	gene|transcript:no_feature;
16	980444	+	175	14	131	10	0.079	0.009	0.013	0.0834087	0	2	gene|transcript:no_feature;
2	113934353	+	68	6	46	4	0.085	0.007	0.01	0.148392	8.04327e-10	2	gene:"ACTR3";transcript:"ENST00000263238";
21	32068725	+	143	15	102	10	0.106	0.012	0.018	0.130162	1.11022e-16	2	gene|transcript:no_feature;
20	17489127	+	111	6	85	4	0.059	0.004	0.006	0.0756543	4.79795e-08	2	gene|transcript:no_feature;
5	82428086	+	101	4	74	3	0.045	0.004	0.005	0.0595552	2.84855e-05	2	gene|transcript:no_feature;
5	165610077	+	65	5	48	4	0.084	0.005	0.007	0.138381	5.37021e-09	2	gene:"AC008415.1";transcript:"ENST00000522189";
5	140711357	+	90	9	61	6	0.106	0.011	0.015	0.15827	2.28706e-14	2	gene:"VTRNA1-1";transcript:"ENST00000363120";
20	57289978	+	53	7	39	5	0.133	0.031	0.043	0.224506	6.49481e-14	2	gene|transcript:no_feature;
20	25275286	+	70	11	50	8	0.171	0.039	0.056	0.257529	0	2	gene:"PYGB";transcript:"ENST00000216962";
20	63890080	+	33	3	23	2	0.099	0.015	0.021	0.23133	1.16555e-06	2	gene:"TPD52L2";transcript:"ENST00000217121","ENST00000346249","ENST00000348257","ENST00000351424","ENST00000352482","ENST00000358548","ENST00000369927","ENST00000474176","ENST00000611972","ENST00000615907";
20	2656966	+	266	14	187	10	0.055	0.005	0.007	0.0465299	2.84439e-13	2	gene:"NOP56","SNORD57";transcript:"ENST00000329276","ENST00000415272","ENST00000448188","ENST00000462630","ENST00000466447","ENST00000467196","ENST00000467857","ENST00000471023","ENST00000480447","ENST00000490753","ENST00000492135","ENST00000612233","ENST00000616692","ENST00000651302";
20	38761602	+	122	7	89	5	0.058	0.009	0.013	0.0688651	2.02635e-08	2	gene:"ACTR5","RN7SKP173";transcript:"ENST00000243903","ENST00000362821";
20	61435736	+	35	4	25	3	0.129	0.007	0.01	0.273141	9.36298e-10	2	gene:"CDH4";transcript:"ENST00000614565";
19	3080388	+	242	13	184	9	0.056	0.014	0.021	0.0462882	2.49578e-13	2	gene|transcript:no_feature;
19	38701116	+	37	4	25	2	0.119	0.007	0.011	0.26623	1.13255e-08	2	gene:"ACTN4";transcript:"ENST00000495553";
19	12791715	+	136	8	99	6	0.064	0.014	0.021	0.0708423	5.64205e-10	2	gene:"JUNB";transcript:"ENST00000302754";
19	12792557	+	195	7	143	5	0.04	0.001	0.002	0.0363272	1.97062e-06	2	gene:"JUNB";transcript:"ENST00000302754";
19	41869138	+	337	9	236	6	0.029	0.002	0.004	0.0194643	2.05268e-05	2	gene:"RPS19";transcript:"ENST00000598261","ENST00000598399";
19	12559873	+	58	6	42	4	0.105	0.02	0.028	0.181574	4.61549e-11	2	gene:"PGK1P2";transcript:"ENST00000431702";
19	38723707	+	71	5	51	3	0.075	0.007	0.01	0.123067	6.87059e-08	2	gene:"ACTN4";transcript:"ENST00000252699","ENST00000440400","ENST00000589528";
21	8250278	+	147	14	105	9	0.095	0.015	0.022	0.110297	0	2	gene|transcript:no_feature;
19	41869751	+	149	11	106	8	0.081	0.013	0.019	0.0897861	3.77476e-15	2	gene:"RPS19";transcript:"ENST00000221975","ENST00000593863","ENST00000598742","ENST00000600467";
9	5629178	+	57	3	40	2	0.065	0.011	0.016	0.130805	2.40546e-05	2	gene:"RIC1";transcript:"ENST00000251879";
16	61966523	+	104	5	76	4	0.053	0.006	0.008	0.0692566	9.77293e-07	2	gene|transcript:no_feature;
5	155408603	+	588	30	427	21	0.051	0.002	0.003	0.0320521	0	2	gene|transcript:no_feature;
16	2013370	+	159	14	117	11	0.091	0.02	0.028	0.0984282	0	2	gene:"NPW","RN7SL219P";transcript:"ENST00000567649","ENST00000582872";
5	179845970	+	1998	48	1498	36	0.025	0	0.001	0.00829305	4.88498e-15	2	gene:"RN7SKP150";transcript:"ENST00000410516";
16	67881734	+	25	3	18	2	0.126	0.007	0.011	0.322301	1.56018e-07	2	gene:"EDC4";transcript:"ENST00000575514","ENST00000576972";
10	2096873	+	87	7	63	5	0.081	0.011	0.015	0.114793	1.75422e-10	2	gene|transcript:no_feature;
20	17149504	+	48	4	36	2	0.086	0.012	0.016	0.166858	2.26923e-07	2	gene|transcript:no_feature;
10	91184201	+	60	9	44	6	0.149	0.02	0.028	0.246508	0	2	gene:"PCGF5";transcript:"ENST00000614189";
10	128629976	+	71	16	52	11	0.233	0.037	0.052	0.362176	0	2	gene|transcript:no_feature;
5	179345208	+	133	11	93	7	0.074	0.023	0.033	0.0854062	1.33227e-15	2	gene|transcript:no_feature;
5	148123860	+	63	4	46	3	0.071	0.015	0.021	0.119498	2.50662e-07	2	gene:"SPINK5";transcript:"ENST00000256084","ENST00000359874","ENST00000398454","ENST00000508733";
5	160203454	+	34	9	24	6	0.274	0.036	0.052	0.515149	0	2	gene:"FABP6";transcript:"ENST00000393980";
5	124929251	+	59	9	42	6	0.153	0.039	0.055	0.249212	0	2	gene:"LINC02240";transcript:"ENST00000647105";
21	8257508	+	370	9	253	6	0.028	0.002	0.003	0.01773	6.36541e-05	2	gene|transcript:no_feature;
21	8436953	+	80	4	58	3	0.056	0.001	0.001	0.0852794	3.7425e-06	2	gene:"FP236383.3";transcript:"ENST00000651813","ENST00000652379";
20	599936	+	56	4	40	3	0.082	0.013	0.019	0.143958	9.54071e-08	2	gene|transcript:no_feature;
20	23351481	+	75	7	59	5	0.111	0.028	0.04	0.16207	6.85008e-13	2	gene:"NXT1";transcript:"ENST00000254998";
16	4602329	+	35	4	26	2	0.113	0.021	0.03	0.240181	1.28563e-08	2	gene|transcript:no_feature;
11	82689814	+	60	7	41	5	0.118	0.016	0.023	0.205546	5.17364e-14	2	gene|transcript:no_feature;
11	65505866	+	1504	30	1074	21	0.02	0.001	0.002	0.00657597	1.96769e-07	2	gene:"MALAT1";transcript:"ENST00000534336","ENST00000610851","ENST00000616691","ENST00000617489","ENST00000618227","ENST00000619449";
11	57804749	+	75	8	51	6	0.138	0.034	0.049	0.207173	1.33227e-15	2	gene:"AP001931.1","AP001931.2","CTNND1";transcript:"ENST00000358694","ENST00000361332","ENST00000361391","ENST00000361796","ENST00000399050","ENST00000415361","ENST00000426142","ENST00000428599","ENST00000524630","ENST00000525902","ENST00000526357","ENST00000526772","ENST00000526938","ENST00000527467","ENST00000528232","ENST00000528621","ENST00000529526","ENST00000529873","ENST00000529919","ENST0…
16	980448	+	112	18	83	13	0.165	0.007	0.009	0.229974	0	2	gene|transcript:no_feature;
16	28713761	+	184	12	130	8	0.069	0.007	0.01	0.0708768	5.52891e-14	2	gene:"EIF3C";transcript:"ENST00000331666","ENST00000395587","ENST00000564243","ENST00000566501","ENST00000566866";
11	811760	+	139	11	96	8	0.09	0.015	0.021	0.109063	1.9984e-15	2	gene:"RPLP2","SNORA52";transcript:"ENST00000321153","ENST00000525722","ENST00000526222","ENST00000530398","ENST00000530797","ENST00000532004";
16	58770717	+	30	3	23	2	0.115	0	0.001	0.270305	6.51859e-08	2	gene:"AC106793.1";transcript:"ENST00000496780";
11	129598094	+	28	10	20	7	0.353	0.038	0.053	0.641553	0	2	gene:"AP003500.1";transcript:"ENST00000626400";
16	58770711	+	73	5	54	3	0.069	0.01	0.015	0.106996	1.49328e-07	2	gene:"AC106793.1";transcript:"ENST00000496780";
20	4024342	+	177	33	131	25	0.195	0.005	0.007	0.249627	0	2	gene:"FTLP3";transcript:"ENST00000427242";
20	44901765	+	185	9	137	6	0.05	0.008	0.011	0.0479161	4.46401e-09	2	gene:"YWHAB";transcript:"ENST00000353703","ENST00000372839","ENST00000479421","ENST00000631616","ENST00000633979";
21	8352141	+	98	7	68	5	0.073	0.007	0.011	0.102761	1.5527e-10	2	gene|transcript:no_feature;
11	18400885	+	154	7	108	5	0.05	0.002	0.002	0.053755	9.44938e-08	2	gene:"LDHA";transcript:"ENST00000460405","ENST00000478970","ENST00000486690","ENST00000495052","ENST00000536528","ENST00000537296","ENST00000539814","ENST00000543445","ENST00000543695","ENST00000625635";
20	19975646	+	40	5	29	4	0.139	0.005	0.007	0.275786	1.03888e-11	2	gene:"RIN2";transcript:"ENST00000255006","ENST00000440354","ENST00000484638","ENST00000648440";
11	65441166	+	211	9	148	6	0.044	0.002	0.003	0.0405779	6.02133e-08	2	gene:"NEAT1";transcript:"ENST00000501122";
11	65440592	+	85	7	59	5	0.093	0.021	0.029	0.132494	4.96637e-11	2	gene:"NEAT1";transcript:"ENST00000501122";
20	45176129	+	139	9	95	6	0.067	0.005	0.006	0.0825924	2.6206e-11	2	gene:"PI3";transcript:"ENST00000243924";
20	1336834	+	29	4	20	3	0.163	0.027	0.038	0.352515	6.71008e-11	2	gene:"SDCBP2-AS1";transcript:"ENST00000446423","ENST00000609285","ENST00000609470","ENST00000653665","ENST00000670879";
20	49280531	+	82	5	60	4	0.07	0.001	0.002	0.107867	4.30714e-08	2	gene:"AL049766.3";transcript:"ENST00000326677","ENST00000371743","ENST00000417721","ENST00000428008","ENST00000441722","ENST00000450535","ENST00000458653","ENST00000623640","ENST00000659056";
9	88016467	+	61	6	41	4	0.097	0.004	0.006	0.180374	1.72404e-10	2	gene:"RPS10P3";transcript:"ENST00000439253";
9	73158724	+	257	22	182	16	0.09	0.002	0.003	0.0887338	0	2	gene:"ANXA1";transcript:"ENST00000257497","ENST00000376911";
9	2088569	+	68	5	48	3	0.083	0.002	0.003	0.142007	5.17091e-09	2	gene:"SMARCA2";transcript:"ENST00000635185";
9	2655412	+	122	6	89	4	0.051	0.004	0.006	0.0616523	7.76668e-07	2	gene:"VLDLR";transcript:"ENST00000382100";
9	2643503	+	233	11	166	8	0.05	0.006	0.009	0.0430773	3.27884e-10	2	gene:"VLDLR";transcript:"ENST00000382099","ENST00000382100";
11	33286799	+	48	4	35	3	0.098	0.027	0.039	0.176577	1.06957e-08	2	gene:"HIPK3";transcript:"ENST00000303296","ENST00000379016","ENST00000456517","ENST00000525975";
11	8685484	+	2574	72	1833	50	0.028	0.002	0.003	0.0096325	0	2	gene:"SNORA3B";transcript:"ENST00000314138","ENST00000391305","ENST00000524496","ENST00000525981","ENST00000526562","ENST00000530022","ENST00000530913","ENST00000532359","ENST00000534599";
9	136349126	+	32	3	23	2	0.113	0.018	0.025	0.257158	7.25578e-08	2	gene:"GPSM1";transcript:"ENST00000440944";
9	5079135	+	50	3	36	2	0.061	0.007	0.01	0.122384	3.38227e-05	2	gene:"JAK2";transcript:"ENST00000381652";
9	12775706	+	109	6	76	4	0.07	0.018	0.025	0.0878316	7.92739e-09	2	gene:"LURAP1L";transcript:"ENST00000489107";
9	5762622	+	96	8	67	5	0.113	0.001	0.002	0.182653	6.35048e-14	2	gene:"RIC1";transcript:"ENST00000545641";
9	5763455	+	109	6	78	4	0.053	0.006	0.009	0.0683422	2.83888e-07	2	gene:"RIC1";transcript:"ENST00000414202","ENST00000418622","ENST00000545243","ENST00000545641";
9	2655732	+	72	4	51	3	0.067	0.011	0.016	0.108344	6.5865e-07	2	gene:"VLDLR";transcript:"ENST00000382100";
20	46402045	+	22	8	16	5	0.366	0.044	0.062	0.688266	0	2	gene|transcript:no_feature;
22	50371403	+	23	3	17	2	0.129	0.01	0.014	0.331041	1.29936e-07	2	gene:"PPP6R2";transcript:"ENST00000395741","ENST00000395744";
16	26776276	+	70	8	53	6	0.107	0.029	0.04	0.163308	2.4758e-14	2	gene|transcript:no_feature;
16	30067600	+	90	5	62	4	0.068	0.011	0.016	0.0971785	1.07943e-07	2	gene:"AC093512.2","ALDOA";transcript:"ENST00000338110","ENST00000564521";
21	8258554	+	2013	56	1452	38	0.027	0.005	0.007	0.00929742	1.60094e-13	2	gene|transcript:no_feature;
21	8438901	+	90	5	63	3	0.065	0.002	0.004	0.0966795	1.35928e-07	2	gene:"FP236383.3";transcript:"ENST00000651813","ENST00000652379";
5	98833736	+	88	5	64	4	0.067	0.001	0.001	0.10033	7.61003e-08	2	gene|transcript:no_feature;
5	148086482	+	95	4	65	3	0.049	0	0.001	0.0721989	1.40678e-05	2	gene:"SPINK5";transcript:"ENST00000476697";
5	179833741	+	94	6	65	4	0.071	0.002	0.003	0.104851	3.7485e-09	2	gene:"SQSTM1";transcript:"ENST00000360718","ENST00000389805","ENST00000510187";
16	51015456	+	26	20	18	14	0.791	0.081	0.114	0.976695	0	2	gene|transcript:no_feature;
16	28715383	+	137	6	98	4	0.045	0	0	0.0522409	2.74611e-06	2	gene:"EIF3C";transcript:"ENST00000331666","ENST00000395587","ENST00000564243","ENST00000566501","ENST00000566866";
11	64453303	+	96	30	67	21	0.326	0.005	0.007	0.495492	0	2	gene|transcript:no_feature;
10	60981485	+	28	17	21	14	0.528	0.197	0.278	0.786975	2.22045e-16	2	gene|transcript:no_feature;
21	8251388	+	484	24	347	17	0.053	0.001	0.002	0.0374208	0	2	gene|transcript:no_feature;
10	63803324	+	27	12	21	10	0.431	0.069	0.098	0.741839	0	2	gene:"AC013287.1";transcript:"ENST00000444770";
22	38496419	+	75	13	58	10	0.17	0.009	0.012	0.268757	0	2	gene|transcript:no_feature;
10	125698659	+	44	10	32	7	0.225	0.002	0.003	0.403951	0	2	gene:"AL158835.1";transcript:"ENST00000596068","ENST00000597502";
10	96750830	+	75	4	52	3	0.069	0.008	0.011	0.112347	7.07536e-07	2	gene:"RPL13AP5";transcript:"ENST00000439189";
10	69103960	+	102	7	71	5	0.076	0.005	0.007	0.103092	2.12718e-10	2	gene:"SRGN";transcript:"ENST00000242465","ENST00000462445";
21	8214715	+	1442	73	979	47	0.048	0.007	0.011	0.0244738	0	2	gene:"FP671120.4";transcript:"ENST00000623664";
21	8211424	+	11692	368	8569	269	0.032	0	0.001	0.0094384	0	2	gene:"FP671120.4";transcript:"ENST00000623664";
21	8214834	+	1178	39	828	28	0.035	0.004	0.005	0.0156625	0	2	gene:"FP671120.4";transcript:"ENST00000623664";
10	115078817	+	65	14	50	11	0.227	0.012	0.018	0.371223	0	2	gene|transcript:no_feature;
10	17856346	+	27	4	19	3	0.198	0.062	0.087	0.416238	4.583e-12	2	gene:"MRC1";transcript:"ENST00000569591";
10	128980506	+	250	8	192	6	0.036	0.006	0.009	0.0278185	2.42225e-06	2	gene|transcript:no_feature;
16	18682421	+	62	4	43	3	0.079	0.018	0.025	0.1296	1.71577e-07	2	gene|transcript:no_feature;
16	68678876	+	84	4	62	2	0.048	0.001	0.002	0.0723234	3.36951e-05	2	gene:"CDH3";transcript:"ENST00000566808","ENST00000569036";
16	58770710	+	83	6	61	4	0.074	0.008	0.011	0.111718	5.78336e-09	2	gene:"AC106793.1";transcript:"ENST00000496780";
21	8988098	+	133	21	90	14	0.169	0.019	0.028	0.22796	0	2	gene|transcript:no_feature;
16	69117089	+	78	6	55	4	0.076	0.012	0.018	0.124056	2.13967e-09	2	gene:"HAS3";transcript:"ENST00000219322","ENST00000306560","ENST00000569188";
2	101209795	+	28	15	21	11	0.53	0.033	0.046	0.836484	0	2	gene|transcript:no_feature;
21	44617583	+	52	4	38	2	0.079	0.004	0.006	0.150409	4.59409e-07	2	gene:"KRTAP10-4";transcript:"ENST00000622352";
16	177007	+	1274	29	911	20	0.023	0.001	0.001	0.0085187	3.84121e-09	2	gene:"HBA1";transcript:"ENST00000320868","ENST00000397797","ENST00000472694","ENST00000487791";
2	28783915	+	100	5	71	4	0.058	0.011	0.016	0.0749882	4.66051e-07	2	gene:"PPP1CB";transcript:"ENST00000296122","ENST00000358506","ENST00000395366","ENST00000455580";
16	2762395	+	59	5	42	3	0.094	0.008	0.012	0.165446	1.1247e-09	2	gene:"SRRM2";transcript:"ENST00000571378","ENST00000576924";
16	1965221	+	142	13	100	9	0.107	0.024	0.034	0.125182	0	2	gene:"SNHG9","SNORA78";transcript:"ENST00000459373","ENST00000531523","ENST00000564014";
21	8214888	+	251	22	171	14	0.083	0.01	0.014	0.0815002	1.33227e-15	2	gene:"FP671120.4";transcript:"ENST00000623664";
22	19579291	+	54	11	39	8	0.213	0.022	0.032	0.361401	0	2	gene|transcript:no_feature;
22	41064136	+	65	4	46	2	0.066	0.012	0.017	0.109188	3.13913e-06	2	gene:"AL080243.2";transcript:"ENST00000418783";
21	8354661	+	24	7	17	5	0.311	0.057	0.08	0.595508	0	2	gene|transcript:no_feature;
9	33420869	+	24	8	18	5	0.357	0.017	0.024	0.678886	0	2	gene|transcript:no_feature;
10	101109126	+	193	8	138	5	0.042	0.001	0.001	0.038603	4.85156e-07	2	gene|transcript:no_feature;
21	8445661	+	923	27	621	18	0.032	0.002	0.004	0.0152207	7.48956e-13	2	gene:"FP236383.3";transcript:"ENST00000651813","ENST00000652379";
10	68158216	+	173	8	130	6	0.046	0.006	0.009	0.0448996	8.49621e-08	2	gene:"MYPN","RN7SKP202";transcript:"ENST00000354393","ENST00000358913","ENST00000373675","ENST00000410439","ENST00000540630","ENST00000613327";
10	43420872	+	28	13	21	10	0.458	0.041	0.058	0.769472	0	2	gene:"AL450326.1";transcript:"ENST00000442526";
9	133169621	+	107	6	77	4	0.061	0.002	0.003	0.0787504	3.3627e-08	2	gene|transcript:no_feature;
9	6909294	+	31	6	21	4	0.199	0.007	0.009	0.412318	1.26565e-14	2	gene:"AL513412.1","KDM4C";transcript:"ENST00000445708","ENST00000496464";
21	8254377	+	1160	44	837	31	0.038	0	0	0.0180758	0	2	gene|transcript:no_feature;
21	8217887	+	1352	26	946	18	0.02	0.001	0.002	0.00691626	3.02198e-06	2	gene:"FP671120.4";transcript:"ENST00000623664";
22	11630834	+	103	39	77	29	0.395	0.027	0.039	0.586839	0	2	gene|transcript:no_feature;
22	41322612	+	49	3	37	2	0.073	0.013	0.018	0.140724	2.94949e-06	2	gene:"ZC3H7B";transcript:"ENST00000352645","ENST00000486331";
16	16705657	+	127	7	90	4	0.054	0.002	0.004	0.0654763	4.66101e-08	2	gene|transcript:no_feature;
11	14877775	+	31	4	22	2	0.128	0.017	0.025	0.286023	4.0123e-09	2	gene|transcript:no_feature;
9	89318499	+	36	10	26	7	0.278	0.039	0.056	0.50447	0	2	gene|transcript:no_feature;
9	137242745	+	40	4	28	2	0.106	0.017	0.024	0.215937	3.8212e-08	2	gene:"TUBB4B";transcript:"ENST00000340384","ENST00000604929";
9	72767721	+	41	5	30	3	0.133	0.041	0.058	0.24612	6.83431e-12	2	gene:"TMC1";transcript:"ENST00000645773","ENST00000650689";
9	6980933	+	110	9	77	6	0.09	0.011	0.015	0.11703	7.31637e-14	2	gene:"KDM4C";transcript:"ENST00000438023","ENST00000536108","ENST00000543771";
5	83975209	+	96	6	76	5	0.062	0.011	0.015	0.0889962	8.08898e-09	2	gene|transcript:no_feature;
21	8251554	+	872	24	604	16	0.029	0	0.001	0.0131759	1.73305e-10	2	gene|transcript:no_feature;
5	139321973	+	37	4	27	3	0.124	0.007	0.011	0.263539	1.11794e-09	2	gene:"MATR3","MATR3";transcript:"ENST00000361059","ENST00000394800","ENST00000394805","ENST00000502422","ENST00000502499","ENST00000502929","ENST00000503811","ENST00000504203","ENST00000505625","ENST00000509990","ENST00000510056","ENST00000618441";
10	7907947	+	52	11	39	8	0.207	0.043	0.061	0.347726	1.11022e-16	2	gene:"TAF3";transcript:"ENST00000344293";
10	19859049	+	23	5	17	4	0.231	0.035	0.049	0.494225	7.88258e-15	2	gene:"PLXDC2";transcript:"ENST00000377242";
21	8255222	+	1941	40	1303	27	0.021	0	0	0.0069586	1.40272e-09	2	gene|transcript:no_feature;
21	25362357	+	425	20	321	14	0.049	0.006	0.008	0.0330303	0	2	gene:"RPL13AP7";transcript:"ENST00000425147";
21	32862233	+	35	5	26	3	0.143	0	0	0.300831	4.5332e-11	2	gene:"C21orf62-AS1";transcript:"ENST00000454365","ENST00000612326","ENST00000650763","ENST00000666106";
21	8400847	+	2361	49	1696	37	0.022	0.004	0.005	0.00629022	1.44151e-12	2	gene:"FP236383.3";transcript:"ENST00000651813","ENST00000652379";
22	11629948	+	621	20	440	14	0.034	0.004	0.005	0.0185982	4.0824e-12	2	gene|transcript:no_feature;
2	88885565	+	99	5	71	3	0.052	0.007	0.01	0.0696995	3.40361e-06	2	gene:"IGKV4-1";transcript:"ENST00000390243";
21	8214829	+	1324	34	931	24	0.028	0.002	0.003	0.0109406	3.35953e-13	2	gene:"FP671120.4";transcript:"ENST00000623664";
21	8397153	+	6547	94	4689	66	0.014	0	0	0.00292727	1.11954e-06	2	gene:"FP236383.3";transcript:"ENST00000651813","ENST00000652379";
21	8400692	+	450	424	296	279	0.946	0.005	0.008	0.99757	0	2	gene:"FP236383.3";transcript:"ENST00000651813","ENST00000652379";
5	144735107	+	21	4	15	2	0.194	0.031	0.044	0.457521	5.67633e-11	2	gene|transcript:no_feature;
9	12821774	+	39	4	26	2	0.114	0.016	0.023	0.243401	2.59796e-08	2	gene:"LURAP1L";transcript:"ENST00000319264";
5	168616693	+	177	8	125	6	0.051	0.006	0.008	0.0501473	1.66346e-08	2	gene:"RPL10P9";transcript:"ENST00000522551";
9	127716441	+	200	7	144	5	0.035	0.001	0.001	0.0313219	1.52542e-05	2	gene:"TTC16";transcript:"ENST00000373289";
5	7485061	+	30	27	22	20	0.907	0.039	0.054	0.997451	0	2	gene:"ADCY2";transcript:"ENST00000484965","ENST00000498598";
9	6256728	+	151	8	103	5	0.061	0.004	0.005	0.0708768	8.07862e-10	2	gene:"IL33";transcript:"ENST00000381434","ENST00000417746","ENST00000456383";
10	49260320	+	28	25	20	18	0.911	0.004	0.006	0.9985	0	2	gene|transcript:no_feature;
10	62561801	+	136	7	97	5	0.055	0.001	0.001	0.0634721	1.84853e-08	2	gene:"AC024598.1","AC067752.1";transcript:"ENST00000395251","ENST00000647733";
9	36191179	+	40	4	29	2	0.099	0.003	0.004	0.2062	5.61796e-08	2	gene:"CLTA";transcript:"ENST00000242285","ENST00000345519","ENST00000396603","ENST00000433436","ENST00000466396","ENST00000470744","ENST00000493185","ENST00000538225","ENST00000540080";
10	70163921	+	59	5	43	3	0.089	0.006	0.009	0.158158	1.04782e-08	2	gene:"CALM2P2";transcript:"ENST00000428512";
22	38112618	+	46	5	32	3	0.173	0.034	0.049	0.362963	3.68372e-12	2	gene|transcript:no_feature;
21	32643116	+	22	14	16	10	0.679	0.05	0.071	0.946354	0	2	gene|transcript:no_feature;
9	129412978	+	131	48	94	34	0.37	0.02	0.028	0.532465	0	2	gene|transcript:no_feature;
9	73168643	+	90	6	66	4	0.068	0.018	0.026	0.0897097	1.32934e-08	2	gene:"ANXA1";transcript:"ENST00000257497","ENST00000376911","ENST00000491192";
10	105543835	+	162	9	117	6	0.287	0.093	0.132	0.502635	2.77556e-15	2	gene|transcript:no_feature;
9	2650392	+	231	11	164	8	0.051	0.004	0.006	0.0455467	2.21365e-10	2	gene:"VLDLR";transcript:"ENST00000382099","ENST00000382100";
9	2643251	+	146	6	103	4	0.044	0.007	0.01	0.047282	4.95821e-06	2	gene:"VLDLR";transcript:"ENST00000382096";
9	6897251	+	43	4	30	3	0.11	0.005	0.007	0.233775	3.61356e-09	2	gene:"KDM4C";transcript:"ENST00000496464";
9	128617719	+	73	3	51	2	0.05	0.005	0.007	0.0828111	6.70422e-05	2	gene:"SPTAN1";transcript:"ENST00000630866";
21	8257722	+	749	17	538	12	0.024	0.001	0.002	0.0110581	2.05752e-06	2	gene|transcript:no_feature;
21	9554413	+	75	7	55	5	0.095	0.022	0.03	0.139246	1.24745e-11	2	gene:"NCOR1P4";transcript:"ENST00000651618";
11	22380752	+	53	5	39	3	0.096	0.028	0.039	0.1654	2.42087e-09	2	gene|transcript:no_feature;
22	38496421	+	38	32	30	25	0.831	0.001	0.002	0.987676	0	2	gene|transcript:no_feature;
11	64353008	+	217	19	160	14	0.089	0.003	0.004	0.0911153	0	2	gene:"CCDC88B";transcript:"ENST00000359902","ENST00000463837","ENST00000479965","ENST00000494080";
9	119610347	+	197	8	145	6	0.043	0.005	0.007	0.0392186	1.15959e-07	2	gene|transcript:no_feature;
11	32587058	+	50	3	37	2	0.06	0.001	0.002	0.121649	3.51411e-05	2	gene:"EIF3M";transcript:"ENST00000323213","ENST00000524711","ENST00000525782","ENST00000530026","ENST00000531921","ENST00000532444";
22	49530891	+	77	6	55	4	0.077	0.002	0.004	0.119425	4.01168e-09	2	gene|transcript:no_feature;
11	65501396	+	2150	62	1527	43	0.029	0	0	0.0106392	0	2	gene:"MALAT1";transcript:"ENST00000619449";
10	14167683	+	33	10	24	6	0.291	0.029	0.042	0.541871	0	2	gene|transcript:no_feature;
2	103057427	+	28	13	20	9	0.475	0.028	0.04	0.790024	0	2	gene|transcript:no_feature;
11	36561807	+	79	17	57	13	0.227	0.031	0.045	0.343617	0	2	gene:"RAG1";transcript:"ENST00000534663";
21	8252123	+	226	8	159	5	0.037	0.003	0.005	0.0313856	3.51846e-06	2	gene|transcript:no_feature;
11	65443324	+	36	5	25	3	0.153	0.01	0.014	0.315398	2.63522e-12	2	gene:"NEAT1";transcript:"ENST00000501122";
11	65500439	+	2381	46	1743	33	0.019	0	0.001	0.00561034	2.25338e-09	2	gene:"MALAT1";transcript:"ENST00000544868","ENST00000610481";
11	65443715	+	162	9	112	6	0.061	0.011	0.015	0.0648618	4.45678e-10	2	gene:"NEAT1";transcript:"ENST00000501122";
11	111683181	+	59	6	43	4	0.117	0.004	0.006	0.213129	1.81219e-11	2	gene:"RN7SKP273","SIK2";transcript:"ENST00000411392";
11	107908512	+	57	5	40	3	0.085	0.013	0.018	0.155007	9.36941e-09	2	gene:"AP001024.1";transcript:"ENST00000474540";
11	133083286	+	44	8	32	5	0.187	0.021	0.029	0.342063	0	2	gene|transcript:no_feature;
11	65501757	+	704	43	500	30	0.062	0.003	0.005	0.0419907	0	2	gene:"MALAT1";transcript:"ENST00000619449";
22	41285078	+	25	5	18	4	0.233	0.092	0.131	0.435478	3.33067e-15	2	gene|transcript:no_feature;
22	47390498	+	32	32	23	23	0.986	0.01	0.014	0.999988	0	2	gene|transcript:no_feature;
2	89862764	+	61	11	42	7	0.197	0.03	0.042	0.339277	4.44089e-16	2	gene:"IGKV1D-39";transcript:"ENST00000448155";
2	63013733	+	131	9	98	6	0.069	0.013	0.018	0.0792525	1.50551e-11	2	gene:"EHBP1";transcript:"ENST00000263991","ENST00000431489","ENST00000496857";
11	121320740	+	37	3	27	2	0.095	0.011	0.016	0.20758	3.10016e-07	2	gene|transcript:no_feature;
11	120448322	+	29	3	21	2	0.118	0.002	0.003	0.279958	4.91542e-08	2	gene:"ARHGEF12";transcript:"ENST00000528225";
11	75152764	+	28	8	21	6	0.295	0.027	0.038	0.567828	0	2	gene:"SLCO2B1";transcript:"ENST00000530556","ENST00000531457","ENST00000534004";
9	76966490	+	27	5	20	4	0.2	0.018	0.026	0.430107	6.49481e-14	2	gene|transcript:no_feature;
9	6981084	+	192	10	138	7	0.056	0.001	0.001	0.0550176	6.4036e-11	2	gene:"KDM4C";transcript:"ENST00000438023","ENST00000536108","ENST00000543771";
9	127332359	+	71	8	55	7	0.108	0.039	0.055	0.158059	1.11022e-15	2	gene:"GARNL3";transcript:"ENST00000439286","ENST00000464616","ENST00000495172";
21	8988093	+	359	17	247	12	0.052	0.001	0.001	0.0410568	1.33227e-15	2	gene|transcript:no_feature;
10	7907944	+	52	10	39	7	0.202	0.016	0.023	0.346097	0	2	gene:"TAF3";transcript:"ENST00000344293";
5	7928632	+	59	6	43	5	0.11	0.02	0.028	0.182442	7.13474e-12	2	gene|transcript:no_feature;
10	72582974	+	107	7	75	5	0.067	0.011	0.016	0.088657	3.65091e-10	2	gene:"RN7SL840P";transcript:"ENST00000606883";
5	111256378	+	38	3	26	2	0.093	0.022	0.032	0.205975	2.0967e-06	2	gene:"CAMK4";transcript:"ENST00000504090","ENST00000504544","ENST00000508074","ENST00000509408";
2	230547766	+	31	4	23	3	0.146	0.039	0.055	0.301945	1.45485e-10	2	gene|transcript:no_feature;
2	201129998	+	49	4	34	3	0.097	0.008	0.011	0.185936	2.07945e-08	2	gene:"CFLAR";transcript:"ENST00000417748","ENST00000425030","ENST00000433445","ENST00000441224","ENST00000461820";
21	8250279	+	146	7	105	4	0.049	0.004	0.006	0.0546471	1.72141e-07	2	gene|transcript:no_feature;
21	43719582	+	53	3	37	2	0.069	0.007	0.01	0.133566	5.517e-06	2	gene:"PDXK";transcript:"ENST00000398081";
21	44617587	+	43	4	32	2	0.091	0.014	0.02	0.183462	9.70805e-08	2	gene:"KRTAP10-4";transcript:"ENST00000622352";
5	178818299	+	35	8	25	5	0.229	0	0	0.438537	0	2	gene|transcript:no_feature;
22	11630781	+	222	8	158	5	0.038	0.003	0.004	0.0332189	6.72551e-07	2	gene|transcript:no_feature;
10	103956431	+	27	5	20	4	0.202	0.021	0.03	0.425471	7.54952e-14	2	gene|transcript:no_feature;
5	140507994	+	46	3	33	2	0.069	0.008	0.012	0.144895	1.4894e-05	2	gene:"ANKHD1","ANKHD1-EIF4EBP3";transcript:"ENST00000246149","ENST00000412116","ENST00000421134","ENST00000506930";
21	42789420	+	96	10	71	7	0.108	0.002	0.003	0.151596	0	2	gene|transcript:no_feature;
22	46186483	+	22	3	16	2	0.155	0.013	0.019	0.381892	4.29414e-09	2	gene:"PPARA";transcript:"ENST00000262735","ENST00000402126","ENST00000407236","ENST00000415785","ENST00000420804","ENST00000440343","ENST00000481567","ENST00000484619","ENST00000493286";
21	8211655	+	17114	226	12723	169	0.013	0	0.001	0.00224037	5.84875e-10	2	gene:"FP671120.4";transcript:"ENST00000623664";
5	148107060	+	143	14	102	9	0.098	0.016	0.023	0.118621	5.55112e-15	2	gene:"SPINK5";transcript:"ENST00000256084","ENST00000359874","ENST00000398454","ENST00000507988","ENST00000508733";
21	8397423	+	2427	39	1680	27	0.017	0.001	0.001	0.00430045	3.57605e-05	2	gene:"FP236383.3";transcript:"ENST00000651813","ENST00000652379";
22	29654248	+	41	12	31	9	0.288	0.022	0.031	0.512963	0	2	gene:"NF2";transcript:"ENST00000338641","ENST00000361452","ENST00000413209","ENST00000672461","ENST00000672896";
21	8444129	+	27	5	19	3	0.212	0.086	0.121	0.39289	1.98508e-13	2	gene:"FP236383.3";transcript:"ENST00000651813","ENST00000652379";
21	8212827	+	1125	30	794	20	0.026	0.004	0.005	0.0100187	7.16205e-12	2	gene:"FP671120.4";transcript:"ENST00000623664";
10	13727834	+	427	23	304	16	0.055	0.004	0.005	0.0399172	0	2	gene:"RNA5SP301";transcript:"ENST00000362537";
10	114901229	+	30	6	23	4	0.207	0.063	0.089	0.393205	3.33067e-15	2	gene:"RPL15P13";transcript:"ENST00000414329";
5	1520205	+	59	10	42	6	0.164	0.013	0.019	0.277838	0	2	gene|transcript:no_feature;
5	181164201	+	25	17	17	12	0.692	0.05	0.071	0.946427	0	2	gene|transcript:no_feature;
10	13727858	+	52	5	36	3	0.1	0.008	0.012	0.185438	3.89287e-09	2	gene:"RNA5SP301";transcript:"ENST00000362537";
21	18857900	+	328	30	231	20	0.092	0.006	0.009	0.086308	0	2	gene:"PPIAP22";transcript:"ENST00000358455";
22	26547737	+	43	5	31	4	0.129	0.018	0.025	0.245215	2.8478e-11	2	gene|transcript:no_feature;
9	105164731	+	129	7	87	5	0.061	0.005	0.007	0.0756882	7.34382e-09	2	gene|transcript:no_feature;
9	97450562	+	119	23	88	16	0.193	0.003	0.005	0.26659	0	2	gene:"TDRD7";transcript:"ENST00000355295";
9	6495675	+	53	4	36	2	0.08	0.008	0.011	0.155247	5.29326e-07	2	gene:"UHRF2";transcript:"ENST00000276893","ENST00000468435","ENST00000485617";
10	5834917	+	71	4	49	3	0.07	0.013	0.019	0.11201	7.55981e-07	2	gene|transcript:no_feature;
9	2655837	+	45	3	32	2	0.086	0.016	0.022	0.176675	7.59808e-07	2	gene:"VLDLR";transcript:"ENST00000382100";
10	5924519	+	66	4	49	3	0.06	0.008	0.012	0.101467	4.21018e-06	2	gene:"FBH1";transcript:"ENST00000485290";
9	2039729	+	146	7	103	5	0.054	0.002	0.004	0.0622889	2.48637e-08	2	gene:"SMARCA2";transcript:"ENST00000439732","ENST00000491574","ENST00000636559","ENST00000636903","ENST00000637806";
21	8258931	+	1324	37	873	25	0.033	0.006	0.009	0.0141303	8.88178e-16	2	gene|transcript:no_feature;
21	8214705	+	4015	80	2689	52	0.019	0.001	0.002	0.0052361	1.33227e-15	2	gene:"FP671120.4";transcript:"ENST00000623664";
2	116421723	+	30	5	21	4	0.188	0.044	0.062	0.378559	1.42553e-13	2	gene|transcript:no_feature;
21	8214835	+	1068	51	749	38	0.053	0.011	0.015	0.0285461	0	2	gene:"FP671120.4";transcript:"ENST00000623664";
21	34305181	+	383	12	273	8	0.03	0.003	0.005	0.0195522	3.67614e-07	2	gene:"AP000317.1","AP000317.2";transcript:"ENST00000362077","ENST00000427022";
5	164229988	+	74	5	53	3	0.071	0.018	0.025	0.108753	1.55311e-08	2	gene|transcript:no_feature;
10	55664884	+	57	5	40	3	0.094	0.018	0.025	0.162266	7.7993e-09	2	gene|transcript:no_feature;
10	46461835	+	1930	51	1434	37	0.026	0	0.001	0.00920322	0	2	gene:"AC244230.2";transcript:"ENST00000616785";
10	76974552	+	37	13	27	9	0.362	0.014	0.02	0.626457	0	2	gene:"KCNMA1-AS1";transcript:"ENST00000458661","ENST00000598613","ENST00000600782";
22	36653009	+	35	15	25	10	0.445	0.039	0.055	0.733857	0	2	gene|transcript:no_feature;
10	11296725	+	62	5	46	3	0.08	0.008	0.011	0.134523	3.16727e-08	2	gene:"CELF2";transcript:"ENST00000354897","ENST00000399850","ENST00000416382","ENST00000417956","ENST00000542579","ENST00000608830","ENST00000609692","ENST00000609870","ENST00000631460","ENST00000631816","ENST00000632065","ENST00000632728","ENST00000633077","ENST00000636488","ENST00000637215","ENST00000638035";
22	38137949	+	29	11	22	9	0.343	0.082	0.116	0.620029	2.22045e-16	2	gene:"AL022322.2";transcript:"ENST00000624072";
21	8257360	+	205	12	141	8	0.055	0.012	0.017	0.0531488	1.25233e-13	2	gene|transcript:no_feature;
11	5030579	+	39	16	29	12	0.41	0.011	0.015	0.684202	0	2	gene|transcript:no_feature;
21	38822995	+	56	3	40	2	0.076	0.015	0.022	0.147358	2.13022e-06	2	gene:"ETS2";transcript:"ENST00000360214","ENST00000360938","ENST00000653642","ENST00000662305","ENST00000666778","ENST00000667466";
11	65440385	+	141	6	98	4	0.048	0.004	0.005	0.0547166	8.27639e-07	2	gene:"NEAT1";transcript:"ENST00000501122";
11	65438058	+	116	5	79	4	0.055	0.013	0.018	0.0682331	1.3785e-06	2	gene:"NEAT1";transcript:"ENST00000501122";
21	8444894	+	2035	49	1397	34	0.025	0	0.001	0.0084914	2.55351e-15	2	gene:"FP236383.3";transcript:"ENST00000651813","ENST00000652379";
21	8216321	+	253	16	171	10	0.059	0.011	0.015	0.0553321	0	2	gene:"FP671120.4";transcript:"ENST00000623664";
21	46535985	+	152	15	115	11	0.099	0	0.001	0.115298	0	2	gene:"DIP2A";transcript:"ENST00000435722","ENST00000466639","ENST00000473752","ENST00000494435";
7	27344918	+	37	4	26	2	0.106	0.006	0.009	0.228129	2.77333e-08	2	gene|transcript:no_feature;
21	8436948	+	85	5	61	3	0.064	0.008	0.011	0.0924025	1.04466e-07	2	gene:"FP236383.3";transcript:"ENST00000651813","ENST00000652379";
9	7658257	+	88	4	68	3	0.047	0.001	0.001	0.0725466	3.78653e-05	2	gene|transcript:no_feature;
21	8209551	+	82	4	57	3	0.063	0.016	0.023	0.0904816	1.59637e-06	2	gene:"FP671120.4";transcript:"ENST00000623664";
9	6216919	+	33	3	22	2	0.134	0.047	0.066	0.271111	2.89109e-08	2	gene:"IL33";transcript:"ENST00000417746";
7	94416489	+	150	10	107	7	0.069	0.008	0.012	0.0756459	3.43059e-12	2	gene:"COL1A2";transcript:"ENST00000473573";
9	2645077	+	327	13	232	9	0.039	0.003	0.004	0.0283835	1.25288e-09	2	gene:"VLDLR";transcript:"ENST00000382099","ENST00000382100";
9	6984306	+	283	8	204	6	0.031	0.001	0.002	0.0227369	1.96691e-05	2	gene:"KDM4C";transcript:"ENST00000438023","ENST00000494570","ENST00000536108","ENST00000543771";
2	162102686	+	57	5	39	3	0.103	0.036	0.051	0.162319	2.84075e-09	2	gene|transcript:no_feature;
2	70088331	+	43	3	30	2	0.086	0.012	0.016	0.181712	9.38216e-07	2	gene:"PCBP1";transcript:"ENST00000303577";
5	109885443	+	137	8	100	5	0.061	0.01	0.014	0.06846	3.16277e-10	2	gene|transcript:no_feature;
5	55777525	+	3379	56	2467	41	0.017	0	0.001	0.00401013	2.403e-07	2	gene:"DDX4","RNA5SP183";transcript:"ENST00000353507","ENST00000354991","ENST00000503129","ENST00000505374","ENST00000506511","ENST00000507645","ENST00000511853","ENST00000514278";
9	712898	+	179	6	125	4	0.036	0.003	0.005	0.0345322	5.48188e-05	2	gene:"KANK1";transcript:"ENST00000382293","ENST00000382297","ENST00000489369","ENST00000674102";
9	33625113	+	380	17	268	12	0.046	0.004	0.005	0.0330303	1.78746e-13	2	gene:"ANXA2P2";transcript:"ENST00000435128";
9	133350050	+	189	8	133	5	0.044	0.004	0.005	0.0420106	2.71527e-07	2	gene:"RPL7A";transcript:"ENST00000426651","ENST00000485706";
21	8258514	+	65463	791	48355	578	0.012	0.001	0.001	0.00162818	1.75415e-14	2	gene|transcript:no_feature;
9	6757852	+	47	5	34	3	0.116	0.031	0.044	0.215364	3.70002e-11	2	gene:"KDM4C";transcript:"ENST00000401787";
22	36007414	+	44	5	31	3	0.116	0.004	0.005	0.230507	5.63051e-10	2	gene|transcript:no_feature;
21	8401457	+	139	8	90	5	0.058	0	0.001	0.0770869	4.1959e-09	2	gene:"FP236383.3";transcript:"ENST00000651813","ENST00000652379";
9	2645072	+	395	19	282	13	0.05	0.003	0.004	0.0356488	6.66134e-16	2	gene:"VLDLR";transcript:"ENST00000382099","ENST00000382100";
21	33439276	+	62	9	44	6	0.143	0.011	0.016	0.237503	0	2	gene:"IFNGR2";transcript:"ENST00000421802";
9	5629352	+	201	11	141	8	0.06	0.001	0.002	0.0588972	2.81786e-12	2	gene:"RIC1";transcript:"ENST00000251879";
9	133350717	+	132	8	91	5	0.065	0.005	0.006	0.0785871	9.84183e-10	2	gene:"RPL7A";transcript:"ENST00000315731","ENST00000323345","ENST00000463740";
9	6984354	+	243	16	170	11	0.069	0	0.001	0.06433	0	2	gene:"KDM4C";transcript:"ENST00000438023","ENST00000494570","ENST00000536108","ENST00000543771";
9	33624416	+	200	12	143	8	0.066	0.005	0.006	0.0659747	2.5091e-14	2	gene:"ANXA2P2";transcript:"ENST00000435128";
9	33624417	+	189	15	135	9	0.076	0.02	0.028	0.076682	4.09894e-13	2	gene:"ANXA2P2";transcript:"ENST00000435128";
21	42789421	+	77	5	57	4	0.072	0.003	0.004	0.109505	3.65074e-08	2	gene|transcript:no_feature;
9	6984358	+	180	17	127	11	0.095	0.003	0.005	0.105012	0	2	gene:"KDM4C";transcript:"ENST00000438023","ENST00000494570","ENST00000536108","ENST00000543771";
2	227107653	+	53	13	38	9	0.26	0.023	0.033	0.444716	0	2	gene|transcript:no_feature;
9	710823	+	54	5	39	3	0.099	0.026	0.037	0.168916	3.07544e-09	2	gene:"KANK1";transcript:"ENST00000382293","ENST00000382297","ENST00000489369","ENST00000674102";
10	2096874	+	50	6	36	4	0.121	0.022	0.03	0.215311	1.05114e-11	2	gene|transcript:no_feature;
10	5076062	+	68	4	53	2	0.063	0.012	0.017	0.102344	4.39821e-06	2	gene:"AKR1C3";transcript:"ENST00000470862","ENST00000480822";
22	19648089	+	34	3	25	2	0.088	0.002	0.003	0.208286	2.23309e-06	2	gene|transcript:no_feature;
22	20937390	+	76	7	55	5	0.097	0.02	0.028	0.144478	1.56208e-12	2	gene:"CRKL";transcript:"ENST00000354336","ENST00000411769";
5	109885449	+	81	14	59	10	0.176	0.021	0.029	0.264586	0	2	gene|transcript:no_feature;
9	710956	+	53	9	39	6	0.196	0.035	0.05	0.345654	0	2	gene:"KANK1";transcript:"ENST00000382293","ENST00000382297","ENST00000489369","ENST00000674102";
9	127716442	+	90	9	65	7	0.128	0.031	0.044	0.182292	0	2	gene:"TTC16";transcript:"ENST00000373289";
9	2040852	+	60	6	43	4	0.11	0.006	0.008	0.19031	8.37286e-12	2	gene:"SMARCA2";transcript:"ENST00000636559","ENST00000636903","ENST00000637806";
9	6482097	+	84	6	57	4	0.076	0.004	0.006	0.120599	6.6058e-09	2	gene:"UHRF2";transcript:"ENST00000477183","ENST00000484159";
5	27489884	+	104	8	72	5	0.079	0.022	0.03	0.110959	2.56795e-12	2	gene:"PURPL";transcript:"ENST00000505775","ENST00000510165","ENST00000650981","ENST00000651409","ENST00000652841","ENST00000654039","ENST00000655438","ENST00000656783","ENST00000657375","ENST00000658312","ENST00000659077","ENST00000659489","ENST00000660307","ENST00000660639","ENST00000661698","ENST00000664501","ENST00000664566","ENST00000665451","ENST00000667264","ENST00000667420","ENST0000066762…
11	47187442	+	44	40	30	28	0.917	0.008	0.012	0.998218	0	2	gene|transcript:no_feature;
11	65435589	+	257	16	181	12	0.069	0.013	0.019	0.060428	0	2	gene:"NEAT1";transcript:"ENST00000501122";
11	35204573	+	93	6	67	4	0.072	0.002	0.002	0.100268	4.06856e-09	2	gene:"CD44";transcript:"ENST00000525211","ENST00000525241","ENST00000534082","ENST00000534296";
11	65443056	+	116	10	78	6	0.09	0.012	0.018	0.131287	4.44089e-16	2	gene:"NEAT1";transcript:"ENST00000501122";
22	39993520	+	69	7	47	4	0.099	0.004	0.005	0.165835	8.47122e-12	2	gene|transcript:no_feature;
11	76044060	+	30	30	23	22	0.986	0.01	0.014	0.999988	0	2	gene:"UVRAG";transcript:"ENST00000533454";
11	35229191	+	210	8	152	5	0.038	0	0.001	0.0339708	1.45098e-06	2	gene:"CD44";transcript:"ENST00000263398","ENST00000278385","ENST00000278386","ENST00000279452","ENST00000352818","ENST00000415148","ENST00000425428","ENST00000428726","ENST00000433892","ENST00000434472","ENST00000525469","ENST00000526669","ENST00000527326";
11	65428064	+	84	5	57	3	0.066	0.001	0.002	0.106029	8.61089e-08	2	gene:"NEAT1";transcript:"ENST00000501122";
11	44603802	+	292	16	214	12	0.057	0.006	0.008	0.046143	4.44089e-16	2	gene:"CD82";transcript:"ENST00000227155";
11	123763984	+	136	20	95	14	0.157	0.014	0.02	0.203991	0	2	gene:"RNU1-21P";transcript:"ENST00000363327";
11	65443061	+	68	8	45	5	0.132	0.022	0.03	0.213757	1.62093e-14	2	gene:"NEAT1";transcript:"ENST00000501122";
11	65504721	+	200	11	139	8	0.059	0.003	0.005	0.0584786	3.83138e-12	2	gene:"MALAT1";transcript:"ENST00000613376","ENST00000618132";
11	102662803	+	36	12	27	9	0.344	0.008	0.011	0.606186	0	2	gene|transcript:no_feature;
11	65440383	+	149	7	103	4	0.045	0.005	0.006	0.0506018	3.75735e-07	2	gene:"NEAT1";transcript:"ENST00000501122";
X	93639946	+	24	11	17	7	0.46	0.078	0.11	0.781514	0	2	gene|transcript:no_feature;
11	65505888	+	322	19	229	13	0.06	0	0	0.0487773	0	2	gene:"MALAT1";transcript:"ENST00000534336","ENST00000610851","ENST00000616691","ENST00000617489","ENST00000618227","ENST00000619449";
11	130129124	+	64	5	46	3	0.08	0.008	0.011	0.134467	3.5867e-08	2	gene:"APLP2";transcript:"ENST00000345598","ENST00000528499";
10	78945739	+	63	6	44	4	0.101	0.017	0.024	0.165608	1.94492e-10	2	gene|transcript:no_feature;
10	97756276	+	61	28	46	20	0.462	0.021	0.029	0.708612	0	2	gene:"ZFYVE27";transcript:"ENST00000337540","ENST00000357540","ENST00000359980","ENST00000370610","ENST00000370613","ENST00000393677","ENST00000423811";
10	117486794	+	32	3	24	2	0.111	0.016	0.023	0.251634	8.56136e-08	2	gene:"AC005871.2";transcript:"ENST00000549104";
10	96750825	+	124	8	87	6	0.074	0.017	0.024	0.0872759	3.10869e-11	2	gene:"RPL13AP5";transcript:"ENST00000439189";
22	27793389	+	75	11	52	8	0.167	0.014	0.021	0.266694	0	2	gene|transcript:no_feature;
22	22906567	+	203	14	147	9	0.073	0.006	0.008	0.0747757	0	2	gene:"IGLC3";transcript:"ENST00000390325";
22	23273104	+	39	28	27	20	0.732	0.057	0.08	0.951159	0	2	gene:"BCR";transcript:"ENST00000427791";
7	26034942	+	50	4	37	2	0.079	0.003	0.004	0.152616	4.28256e-07	2	gene|transcript:no_feature;
18	79597803	+	57	5	40	3	0.091	0.014	0.02	0.164744	9.94465e-10	2	gene|transcript:no_feature;
9	33657239	+	56	8	38	6	0.166	0.024	0.034	0.284915	0	2	gene|transcript:no_feature;
22	49530893	+	60	6	43	4	0.105	0.022	0.031	0.175346	7.98139e-12	2	gene|transcript:no_feature;
22	50315738	+	46	5	32	3	0.128	0.002	0.003	0.252315	3.16778e-11	2	gene:"CR559946.1";transcript:"ENST00000453835";
18	9950562	+	77	5	55	4	0.076	0.014	0.021	0.114183	2.01299e-08	2	gene:"VAPA";transcript:"ENST00000340541","ENST00000400000","ENST00000577539","ENST00000583475","ENST00000583879","ENST00000584796";
18	42168963	+	44	16	32	12	0.364	0.016	0.022	0.611753	0	2	gene:"LINC00907";transcript:"ENST00000601948";
9	76571870	+	2212	56	1650	42	0.026	0.001	0.001	0.00827934	0	2	gene:"GCNT1";transcript:"ENST00000648797";
18	73085985	+	71	16	53	12	0.232	0.008	0.011	0.368496	0	2	gene|transcript:no_feature;
9	2192726	+	56	4	40	3	0.08	0.012	0.018	0.144752	8.45014e-08	2	gene:"SMARCA2";transcript:"ENST00000302401","ENST00000324954","ENST00000349721","ENST00000357248","ENST00000382183","ENST00000382185","ENST00000382186","ENST00000382194","ENST00000382203","ENST00000417599","ENST00000450198","ENST00000634760","ENST00000634781","ENST00000634931","ENST00000634989","ENST00000635273","ENST00000635590","ENST00000635739","ENST00000636157","ENST00000636367","ENST00000638…
X	83186744	+	53	16	39	11	0.303	0.012	0.017	0.505655	0	2	gene|transcript:no_feature;
9	6495656	+	94	4	65	3	0.048	0.001	0.001	0.0710365	1.53939e-05	2	gene:"UHRF2";transcript:"ENST00000276893","ENST00000468435","ENST00000485617";
9	5769138	+	83	6	58	4	0.076	0.002	0.003	0.118172	5.02831e-09	2	gene:"RIC1";transcript:"ENST00000414202","ENST00000418622","ENST00000545243","ENST00000545641";
9	68972539	+	30	10	21	6	0.32	0.036	0.051	0.593175	0	2	gene:"PIP5K1B";transcript:"ENST00000265382","ENST00000478500","ENST00000541509";
9	110048781	+	36	14	27	11	0.391	0.034	0.048	0.667206	0	2	gene:"PALM2AKAP2";transcript:"ENST00000302798","ENST00000374525","ENST00000374530","ENST00000434623";
9	2648680	+	133	9	93	6	0.068	0.01	0.015	0.0814463	3.2081e-12	2	gene:"VLDLR";transcript:"ENST00000382099","ENST00000382100";
9	137259343	+	50	10	34	6	0.186	0.024	0.035	0.336888	3.33067e-15	2	gene:"NELFB";transcript:"ENST00000343053";
9	133019622	+	912	77	647	56	0.093	0.014	0.02	0.0673191	0	2	gene:"EEF1A1P5";transcript:"ENST00000436459";
9	133020118	+	478	14	324	10	0.035	0.009	0.013	0.0197279	3.12261e-08	2	gene:"EEF1A1P5";transcript:"ENST00000436459";
9	5774194	+	231	16	166	12	0.074	0.005	0.007	0.0708077	0	2	gene:"RIC1";transcript:"ENST00000414202","ENST00000418622","ENST00000545243","ENST00000545641";
9	6835528	+	83	10	59	7	0.13	0.008	0.011	0.197384	0	2	gene:"KDM4C";transcript:"ENST00000446382","ENST00000489243";
7	6402016	+	97	7	68	4	0.073	0.008	0.011	0.10673	4.70208e-10	2	gene:"RAC1";transcript:"ENST00000348035","ENST00000356142","ENST00000473564","ENST00000488373","ENST00000495499","ENST00000497741";
7	30007019	+	20	5	14	3	0.25	0	0	0.553049	4.17444e-14	2	gene:"FKBP14-AS1";transcript:"ENST00000422239";
7	5593066	+	58	8	41	6	0.147	0.043	0.06	0.230801	4.44089e-16	2	gene:"FSCN1";transcript:"ENST00000382361";
22	11630927	+	54	36	38	25	0.804	0.005	0.008	0.978888	0	2	gene|transcript:no_feature;
11	11502802	+	25	8	18	5	0.312	0.006	0.009	0.607623	0	2	gene|transcript:no_feature;
2	59301249	+	40	4	30	2	0.1	0.02	0.029	0.201968	4.26886e-08	2	gene|transcript:no_feature;
11	65443714	+	179	12	124	9	0.076	0.022	0.03	0.0745077	6.43929e-15	2	gene:"NEAT1";transcript:"ENST00000501122";
11	6645226	+	56	4	42	3	0.083	0.023	0.033	0.140454	5.82801e-08	2	gene:"AC091564.5";transcript:"ENST00000656961";
11	33237096	+	49	5	34	3	0.123	0.041	0.058	0.208615	3.56477e-10	2	gene:"AL136126.1";transcript:"ENST00000473603";
22	43033878	+	35	6	25	4	0.167	0.02	0.028	0.33948	8.82627e-14	2	gene|transcript:no_feature;
11	65443710	+	207	13	143	9	0.072	0.008	0.012	0.0715753	1.33227e-15	2	gene:"NEAT1";transcript:"ENST00000501122";
5	110384743	+	68	5	54	4	0.078	0.005	0.007	0.135932	9.24891e-09	2	gene|transcript:no_feature;
22	48541890	+	27	4	19	2	0.153	0.02	0.028	0.348779	9.19312e-10	2	gene:"TAFA5";transcript:"ENST00000402357";
11	65442420	+	706	30	507	22	0.045	0.001	0.002	0.0265268	0	2	gene:"NEAT1";transcript:"ENST00000501122";
22	22906572	+	172	8	125	6	0.05	0.006	0.008	0.0493112	1.38858e-08	2	gene:"IGLC3";transcript:"ENST00000390325";
22	22906456	+	372	13	265	9	0.037	0.002	0.003	0.0249486	4.23877e-09	2	gene:"IGLC3";transcript:"ENST00000390325";
5	133092770	+	24	3	17	2	0.146	0.002	0.004	0.360253	7.87735e-09	2	gene:"HSPA4";transcript:"ENST00000615899","ENST00000617074";
9	85516544	+	153	19	107	14	0.134	0.016	0.022	0.163024	0	2	gene|transcript:no_feature;
9	73170059	+	53	6	36	4	0.12	0.005	0.006	0.223827	2.09799e-12	2	gene:"ANXA1";transcript:"ENST00000257497","ENST00000376911","ENST00000491192";
9	5757863	+	57	4	41	2	0.072	0.012	0.017	0.130812	8.58026e-07	2	gene:"RIC1";transcript:"ENST00000545641";
5	135308048	+	70	14	53	11	0.239	0.049	0.069	0.392832	0	2	gene:"C5orf66";transcript:"ENST00000513931","ENST00000624272";
18	28873188	+	35	5	26	3	0.154	0.048	0.068	0.295381	9.68892e-13	2	gene|transcript:no_feature;
5	64539683	+	128	8	87	5	0.059	0.005	0.007	0.0756671	1.2365e-09	2	gene:"RN7SL169P";transcript:"ENST00000508162";
22	43842130	+	113	5	83	4	0.049	0.005	0.007	0.0606986	2.55641e-06	2	gene|transcript:no_feature;
7	101182563	+	95	27	72	20	0.287	0.016	0.023	0.429469	0	2	gene|transcript:no_feature;
5	10263252	+	54	3	39	2	0.066	0.01	0.015	0.121372	6.70511e-06	2	gene:"CCT5";transcript:"ENST00000280326","ENST00000503026","ENST00000506600","ENST00000511995","ENST00000515390","ENST00000515676";
X	55038623	+	210	10	167	7	0.056	0.013	0.018	0.0509609	1.53742e-10	2	gene|transcript:no_feature;
11	34138400	+	37	7	26	4	0.17	0.039	0.054	0.339639	3.33067e-16	2	gene:"NAT10";transcript:"ENST00000257829","ENST00000527971","ENST00000531159","ENST00000615292";
5	174513848	+	51	5	36	3	0.114	0.01	0.013	0.215798	1.07354e-10	2	gene:"GAPDHP71","LINC01411";transcript:"ENST00000504512","ENST00000510234","ENST00000511530","ENST00000511707","ENST00000515513";
11	65502327	+	516	23	359	16	0.045	0	0.001	0.0293504	0	2	gene:"MALAT1";transcript:"ENST00000508832";
5	148100531	+	90	7	63	4	0.075	0.011	0.016	0.108166	2.7888e-10	2	gene:"SPINK5";transcript:"ENST00000256084","ENST00000359874","ENST00000398454","ENST00000476608","ENST00000507988","ENST00000508733";
11	118409053	+	51	3	35	2	0.104	0.035	0.05	0.199532	2.40763e-07	2	gene:"ATP5MG";transcript:"ENST00000300688","ENST00000527186","ENST00000529460","ENST00000529770","ENST00000529790","ENST00000533172";
11	35229165	+	316	11	230	7	0.036	0.005	0.007	0.0256433	7.56182e-08	2	gene:"CD44";transcript:"ENST00000263398","ENST00000278385","ENST00000278386","ENST00000279452","ENST00000352818","ENST00000415148","ENST00000425428","ENST00000428726","ENST00000433892","ENST00000434472","ENST00000525469","ENST00000525688","ENST00000526669","ENST00000527326";
11	65204747	+	45	3	32	2	0.07	0.009	0.013	0.147517	1.3486e-05	2	gene:"CAPN1";transcript:"ENST00000530495","ENST00000533079";
11	130199052	+	30	4	22	3	0.154	0.018	0.025	0.336858	1.15938e-10	2	gene:"ST14";transcript:"ENST00000278742";
11	125022756	+	27	3	20	2	0.13	0	0.001	0.313341	2.25563e-08	2	gene:"CCDC15";transcript:"ENST00000344762","ENST00000529051";
11	65425967	+	102	9	71	6	0.087	0.013	0.019	0.119685	2.4647e-14	2	gene:"NEAT1";transcript:"ENST00000499732","ENST00000601801","ENST00000616315","ENST00000645023","ENST00000646243","ENST00000670617";
5	179209104	+	78	7	55	4	0.085	0.012	0.017	0.131666	4.0787e-11	2	gene|transcript:no_feature;
5	148133829	+	66	5	46	4	0.097	0.018	0.025	0.16225	1.7337e-09	2	gene:"SPINK5";transcript:"ENST00000256084","ENST00000359874";
X	125621204	+	65	26	48	20	0.403	0.016	0.022	0.629607	0	2	gene|transcript:no_feature;
5	181053376	+	60	22	43	16	0.622	0.059	0.084	0.889894	0	2	gene:"BTNL9";transcript:"ENST00000509395","ENST00000511056","ENST00000511589","ENST00000515271";
18	42867327	+	26	25	18	17	0.945	0.007	0.01	0.999663	0	2	gene|transcript:no_feature;
6	166852487	+	38	6	27	4	0.151	0.019	0.026	0.301763	3.41838e-13	2	gene|transcript:no_feature;
7	101182564	+	94	7	71	5	0.077	0.012	0.018	0.106265	5.7347e-11	2	gene|transcript:no_feature;
7	8615923	+	37	4	27	3	0.12	0.011	0.015	0.249401	1.65811e-09	2	gene:"NXPH1";transcript:"ENST00000429542","ENST00000438764";
6	44253228	+	112	5	80	3	0.048	0.006	0.009	0.0606085	8.78468e-06	2	gene:"HSP90AB1";transcript:"ENST00000353801","ENST00000371554","ENST00000371646","ENST00000620073";
6	31815729	+	61	4	40	2	0.079	0.015	0.022	0.144779	9.95551e-07	2	gene:"HSPA1A";transcript:"ENST00000375651","ENST00000608703";
X	138945462	+	101	18	77	14	0.18	0.012	0.017	0.258509	0	2	gene|transcript:no_feature;
6	47823527	+	66	19	47	14	0.295	0.002	0.003	0.475658	0	2	gene:"OPN5","RNU1-105P";transcript:"ENST00000244799","ENST00000363470","ENST00000371211","ENST00000489301";
6	26183894	+	92	8	68	6	0.088	0.007	0.01	0.123625	3.92364e-12	2	gene:"H2BC6";transcript:"ENST00000614097","ENST00000634910";
18	2186564	+	81	36	57	25	0.461	0.01	0.014	0.691175	0	2	gene|transcript:no_feature;
6	20910334	+	43	6	31	5	0.16	0.044	0.062	0.282083	3.21965e-14	2	gene:"CDKAL1";transcript:"ENST00000274695","ENST00000378610";
6	149411219	+	24	3	18	2	0.158	0.023	0.033	0.382847	3.7957e-09	2	gene:"TAB2";transcript:"ENST00000367456","ENST00000470466","ENST00000538427","ENST00000636456","ENST00000637181";
9	14003687	+	74	4	54	2	0.054	0.002	0.004	0.0871622	1.21162e-05	2	gene|transcript:no_feature;
9	5710969	+	28	3	20	2	0.109	0.001	0.002	0.272966	4.56842e-07	2	gene:"RIC1";transcript:"ENST00000251879";
6	29829684	+	111	8	78	5	0.071	0.007	0.011	0.0927931	7.99563e-11	2	gene:"HLA-G";transcript:"ENST00000360323","ENST00000376815","ENST00000376818","ENST00000376828","ENST00000428701","ENST00000478355","ENST00000478519";
6	7580679	+	273	16	201	12	0.064	0.011	0.016	0.0542015	0	2	gene:"DSP";transcript:"ENST00000379802","ENST00000418664";
6	158437971	+	46	4	33	2	0.084	0.01	0.014	0.168433	1.96418e-07	2	gene:"RN7SL173P","TULP4";transcript:"ENST00000367094","ENST00000367097";
18	31447821	+	172	9	122	6	0.057	0.002	0.003	0.0597364	2.39943e-10	2	gene:"DSG3";transcript:"ENST00000257189";
18	70512820	+	95	5	70	3	0.053	0.008	0.012	0.0716184	2.21058e-06	2	gene:"RN7SL795P";transcript:"ENST00000469617";
6	7576991	+	94	4	65	2	0.044	0.003	0.004	0.0641435	8.23225e-05	2	gene:"DSP";transcript:"ENST00000379802","ENST00000418664";
18	63504744	+	29	3	20	2	0.129	0.015	0.021	0.304108	3.04067e-08	2	gene:"SERPINB5";transcript:"ENST00000382771";
18	50457901	+	29	4	21	3	0.169	0.044	0.062	0.362668	2.69936e-11	2	gene:"RPLP0P11";transcript:"ENST00000498296";
6	27133081	+	166	8	117	5	0.049	0.006	0.009	0.0510081	9.54163e-09	2	gene:"H2AC11";transcript:"ENST00000359193";
9	711310	+	70	4	50	3	0.07	0.015	0.021	0.110982	5.05478e-07	2	gene:"KANK1";transcript:"ENST00000382293","ENST00000382297","ENST00000489369","ENST00000674102";
6	27810290	+	364	12	258	9	0.037	0.005	0.007	0.0259643	1.16041e-08	2	gene:"H3C10";transcript:"ENST00000369163";
9	133350664	+	268	11	189	8	0.042	0.002	0.002	0.0347448	1.98119e-09	2	gene:"RPL7A";transcript:"ENST00000315731","ENST00000323345","ENST00000463740";
6	26158265	+	107	4	78	3	0.043	0.002	0.003	0.0564841	3.97327e-05	2	gene:"H2BC5";transcript:"ENST00000377777";
9	121318419	+	59	5	43	4	0.093	0.01	0.014	0.159625	1.54202e-09	2	gene:"GSN";transcript:"ENST00000394353","ENST00000545652";
9	2123918	+	99	9	72	6	0.096	0.021	0.029	0.127113	3.95239e-14	2	gene:"SMARCA2";transcript:"ENST00000634925";
6	44250575	+	134	19	94	14	0.159	0.028	0.039	0.205798	0	2	gene:"HSP90AB1";transcript:"ENST00000353801","ENST00000371554","ENST00000371646","ENST00000620073";
9	2029005	+	53	4	37	3	0.092	0.021	0.03	0.161415	3.5439e-08	2	gene:"SMARCA2";transcript:"ENST00000439732","ENST00000457226","ENST00000634287","ENST00000634536","ENST00000636221","ENST00000637097","ENST00000637134","ENST00000637352","ENST00000637383";
X	58143939	+	91	47	67	35	0.516	0.019	0.028	0.747072	0	2	gene|transcript:no_feature;
18	54047645	+	47	43	33	31	0.925	0.034	0.048	0.997793	0	2	gene|transcript:no_feature;
6	29943509	+	634	19	450	13	0.031	0.001	0.002	0.0160044	4.46819e-10	2	gene:"HLA-A";transcript:"ENST00000376802","ENST00000376806","ENST00000376809","ENST00000396634","ENST00000461903","ENST00000479320","ENST00000495183","ENST00000496081","ENST00000638375";
6	30489844	+	79	4	56	2	0.052	0.001	0.002	0.0839761	1.664e-05	2	gene:"HLA-E";transcript:"ENST00000376630","ENST00000484194","ENST00000493699";
7	122468703	+	96	5	69	3	0.052	0.001	0.001	0.0717991	3.25145e-06	2	gene|transcript:no_feature;
7	39888557	+	97	7	71	5	0.072	0.006	0.009	0.0968682	1.06864e-09	2	gene:"RN7SL496P";transcript:"ENST00000470372";
18	33750027	+	90	8	66	6	0.095	0.005	0.007	0.133953	3.04201e-13	2	gene:"ASXL3";transcript:"ENST00000269197";
2	72129200	+	40	30	29	22	0.776	0.077	0.109	0.965943	0	2	gene|transcript:no_feature;
2	69778455	+	49	9	39	7	0.174	0.014	0.02	0.331409	0	2	gene:"ANXA4";transcript:"ENST00000460439","ENST00000460942","ENST00000487351";
18	12308753	+	63	4	47	2	0.066	0.004	0.005	0.115298	2.41636e-06	2	gene:"TUBB6";transcript:"ENST00000317702","ENST00000417736","ENST00000586653","ENST00000586810","ENST00000587204","ENST00000590103","ENST00000590388","ENST00000590693","ENST00000590967","ENST00000591208","ENST00000591463","ENST00000591909","ENST00000592683";
2	240456101	+	28	13	20	9	0.465	0.002	0.003	0.777471	0	2	gene:"GPC1";transcript:"ENST00000426280";
5	6180084	+	33	6	23	4	0.168	0.04	0.057	0.342493	3.35287e-14	2	gene|transcript:no_feature;
11	82689809	+	87	7	59	5	0.089	0.003	0.004	0.133971	1.78661e-11	2	gene|transcript:no_feature;
11	65425544	+	307	26	214	18	0.088	0.001	0.002	0.0836432	0	2	gene:"NEAT1";transcript:"ENST00000499732","ENST00000601801","ENST00000645023","ENST00000646243","ENST00000670617";
11	57791594	+	47	4	33	2	0.09	0.002	0.003	0.18693	1.24233e-07	2	gene:"AP001931.1","AP001931.2","CTNND1";transcript:"ENST00000530068","ENST00000531074","ENST00000533189";
11	65424091	+	692	16	489	11	0.024	0	0.001	0.0108621	8.42056e-06	2	gene:"NEAT1";transcript:"ENST00000499732","ENST00000601801","ENST00000645023","ENST00000646243","ENST00000670617";
5	173303212	+	96	9	69	6	0.095	0.008	0.011	0.130038	8.68194e-14	2	gene|transcript:no_feature;
18	31474303	+	321	19	229	14	0.063	0.008	0.011	0.0510506	0	2	gene:"DSG3";transcript:"ENST00000257189";
9	32069871	+	123	7	94	5	0.059	0.012	0.017	0.068268	1.70943e-08	2	gene|transcript:no_feature;
9	129412976	+	198	11	143	8	0.057	0.008	0.011	0.0546702	2.83795e-12	2	gene|transcript:no_feature;
9	6413637	+	68	6	49	4	0.092	0.019	0.027	0.142746	4.68094e-10	2	gene:"UHRF2";transcript:"ENST00000381373";
18	31474298	+	385	19	273	13	0.052	0.005	0.006	0.0389313	1.11022e-16	2	gene:"DSG3";transcript:"ENST00000257189";
11	89963211	+	29	3	21	2	0.103	0	0	0.255339	6.84093e-07	2	gene|transcript:no_feature;
7	65327447	+	67	7	46	4	0.101	0.007	0.01	0.171693	4.81648e-12	2	gene|transcript:no_feature;
X	109477045	+	49	28	35	19	0.538	0.091	0.129	0.799187	0	2	gene|transcript:no_feature;
2	212227946	+	56	5	40	3	0.096	0.005	0.007	0.171917	9.48548e-10	2	gene|transcript:no_feature;
2	126663814	+	42	3	29	2	0.074	0.01	0.014	0.159839	8.94383e-06	2	gene:"GYPC";transcript:"ENST00000459787";
18	20934316	+	58	6	42	4	0.104	0.004	0.005	0.178818	9.90938e-11	2	gene|transcript:no_feature;
5	54063478	+	62	15	48	11	0.243	0.019	0.027	0.406607	0	2	gene|transcript:no_feature;
18	49814406	+	234	9	169	6	0.041	0.001	0.002	0.0343765	7.81887e-08	2	gene:"SNHG22";transcript:"ENST00000516330","ENST00000615535";
5	179726755	+	25	3	19	2	0.137	0.001	0.001	0.334611	1.36709e-08	2	gene:"CANX";transcript:"ENST00000247461","ENST00000452673","ENST00000503303","ENST00000504734","ENST00000514032";
5	181164202	+	25	8	18	5	0.295	0.074	0.105	0.5692	6.66134e-15	2	gene|transcript:no_feature;
9	88927349	+	34	30	23	20	0.901	0.036	0.05	0.996593	0	2	gene|transcript:no_feature;
5	179833200	+	159	6	116	4	0.038	0.002	0.003	0.0399372	1.54435e-05	2	gene:"SQSTM1";transcript:"ENST00000360718","ENST00000389805","ENST00000466342","ENST00000510187";
9	2022089	+	31	3	21	2	0.123	0.014	0.02	0.286224	4.73545e-08	2	gene:"SMARCA2";transcript:"ENST00000439732","ENST00000457226","ENST00000634287","ENST00000634536","ENST00000636221","ENST00000637097","ENST00000637352","ENST00000637383";
9	5762621	+	100	7	70	5	0.093	0.006	0.008	0.143464	4.89697e-12	2	gene:"RIC1";transcript:"ENST00000545641";
9	2056804	+	227	14	164	10	0.067	0.002	0.003	0.063877	4.44089e-16	2	gene:"SMARCA2";transcript:"ENST00000634760";
18	62443286	+	207	8	156	5	0.039	0.003	0.004	0.0345114	1.2495e-06	2	gene|transcript:no_feature;
9	121332677	+	40	3	28	2	0.092	0.018	0.025	0.192581	4.35814e-07	2	gene:"GSN";transcript:"ENST00000373808","ENST00000373818","ENST00000373823","ENST00000432226","ENST00000449733";
9	2076253	+	246	7	180	5	0.03	0	0.001	0.0238509	4.80904e-05	2	gene:"SMARCA2";transcript:"ENST00000635129","ENST00000636233","ENST00000636501","ENST00000637371";
9	33624921	+	809	21	576	14	0.026	0.001	0.001	0.0116424	2.6432e-08	2	gene:"ANXA2P2";transcript:"ENST00000435128";
9	2161795	+	56	6	39	4	0.12	0.005	0.007	0.215303	3.23308e-12	2	gene:"SMARCA2";transcript:"ENST00000382186","ENST00000416751","ENST00000417599","ENST00000423555","ENST00000634338","ENST00000634343","ENST00000634435","ENST00000634706","ENST00000634781","ENST00000635388","ENST00000635530","ENST00000635659";
9	2654922	+	34	4	24	2	0.119	0.006	0.009	0.26934	8.163e-09	2	gene:"VLDLR";transcript:"ENST00000382100";
5	178818298	+	47	15	35	11	0.55	0.083	0.117	0.843021	0	2	gene|transcript:no_feature;
9	130433370	+	39	5	29	4	0.144	0.019	0.028	0.282349	7.02372e-12	2	gene:"HMCN2";transcript:"ENST00000623487","ENST00000624552";
9	133019625	+	710	34	501	25	0.053	0.007	0.011	0.0325052	0	2	gene:"EEF1A1P5";transcript:"ENST00000436459";
9	33624555	+	152	8	108	5	0.058	0.008	0.012	0.0625841	5.25032e-09	2	gene:"ANXA2P2";transcript:"ENST00000435128";
9	121268209	+	63	7	44	4	0.121	0.005	0.007	0.213012	3.87024e-13	2	gene:"GSN";transcript:"ENST00000477863";
9	2643925	+	265	10	187	7	0.041	0.004	0.005	0.032915	2.69707e-08	2	gene:"VLDLR";transcript:"ENST00000382099","ENST00000382100";
9	2645614	+	188	22	129	16	0.133	0.012	0.017	0.157166	0	2	gene:"VLDLR";transcript:"ENST00000382099","ENST00000382100";
9	65733071	+	34	4	25	2	0.123	0.004	0.006	0.274101	6.85261e-09	2	gene:"CBWD5";transcript:"ENST00000377389","ENST00000377392","ENST00000377395","ENST00000382405","ENST00000429800","ENST00000430059","ENST00000461932","ENST00000463075","ENST00000468066","ENST00000476797","ENST00000480229","ENST00000480819","ENST00000485088","ENST00000486191","ENST00000486221","ENST00000489273","ENST00000491485","ENST00000497250";
18	31461397	+	82	7	57	5	0.093	0	0	0.144327	6.62337e-12	2	gene:"DSG3";transcript:"ENST00000257189";
9	73159416	+	212	8	146	5	0.043	0.011	0.015	0.0363887	5.6589e-07	2	gene:"ANXA1";transcript:"ENST00000257497","ENST00000376911";
9	18166923	+	29	12	20	8	0.402	0.049	0.069	0.703968	0	2	gene:"ADAMTSL1";transcript:"ENST00000636209";
7	65475255	+	70	8	51	5	0.11	0.021	0.029	0.170682	3.71925e-14	2	gene|transcript:no_feature;
7	54544770	+	44	9	31	6	0.213	0.009	0.013	0.389991	0	2	gene:"VSTM2A";transcript:"ENST00000402613","ENST00000404951","ENST00000407838";
18	60192293	+	71	25	51	17	0.909	0.002	0.004	0.998391	0	2	gene|transcript:no_feature;
X	40621754	+	45	7	35	5	0.168	0.01	0.013	0.312786	4.44089e-16	2	gene|transcript:no_feature;
11	85484185	+	647	33	463	22	0.05	0.012	0.017	0.0284757	3.01981e-14	2	gene|transcript:no_feature;
2	160740853	+	22	6	16	4	0.299	0.058	0.082	0.593275	0	2	gene|transcript:no_feature;
2	45171454	+	33	5	25	4	0.163	0.027	0.038	0.332279	9.56124e-13	2	gene:"AC009236.2";transcript:"ENST00000652791";
2	30187495	+	434	16	300	12	0.043	0.014	0.019	0.0256433	4.15556e-12	2	gene:"SNORA10B";transcript:"ENST00000384458";
2	109370033	+	35	12	25	9	0.429	0.089	0.127	0.709432	0	2	gene:"SH3RF3";transcript:"ENST00000309415";
2	36536083	+	47	34	35	25	0.726	0.006	0.009	0.94715	0	2	gene:"CRIM1";transcript:"ENST00000280527";
18	31478177	+	122	18	88	13	0.167	0.025	0.036	0.224583	0	2	gene:"DSG3";transcript:"ENST00000257189";
18	70512917	+	33	3	23	2	0.104	0.028	0.039	0.23035	1.07389e-06	2	gene:"RN7SL795P";transcript:"ENST00000469617";
2	20671122	+	21	4	15	3	0.219	0.013	0.019	0.501565	2.04603e-12	2	gene:"GDF7";transcript:"ENST00000272224";
7	2312349	+	25	6	18	4	0.252	0.024	0.034	0.517603	0	2	gene|transcript:no_feature;
18	3297471	+	71	8	53	5	0.126	0.053	0.075	0.165929	2.22045e-16	2	gene:"AP001025.1";transcript:"ENST00000578787";
5	126063569	+	55	9	40	6	0.158	0.044	0.062	0.256802	0	2	gene|transcript:no_feature;
5	7047279	+	173	18	128	13	0.107	0.001	0.002	0.120588	0	2	gene:"RNA5SP176";transcript:"ENST00000390956";
6	27147308	+	101	4	69	3	0.051	0.008	0.012	0.071084	1.25057e-05	2	gene:"H2AC12";transcript:"ENST00000377459";
6	26406103	+	100	9	70	7	0.11	0.037	0.052	0.134734	8.88178e-16	2	gene:"BTN3A1";transcript:"ENST00000082468","ENST00000289361","ENST00000414912","ENST00000476549";
6	125257546	+	67	8	50	6	0.116	0.026	0.037	0.180715	1.34337e-14	2	gene:"TPD52L1";transcript:"ENST00000532423","ENST00000532429";
X	80119697	+	64	5	46	4	0.085	0.002	0.002	0.143515	4.20099e-09	2	gene|transcript:no_feature;
18	43150438	+	26	3	18	2	0.133	0.002	0.004	0.321522	1.89414e-08	2	gene|transcript:no_feature;
9	19998362	+	45	7	32	4	0.188	0.024	0.034	0.377824	2.22045e-16	2	gene|transcript:no_feature;
18	31457082	+	261	9	186	6	0.035	0.001	0.001	0.0280144	1.50417e-06	2	gene:"DSG3";transcript:"ENST00000257189";
18	46963646	+	55	7	39	5	0.138	0.006	0.008	0.238959	1.22124e-14	2	gene:"KATNAL2";transcript:"ENST00000592005";
18	70512910	+	124	12	88	8	0.099	0.007	0.01	0.123502	0	2	gene:"RN7SL795P";transcript:"ENST00000469617";
18	70512911	+	110	13	78	9	0.118	0.002	0.003	0.160602	0	2	gene:"RN7SL795P";transcript:"ENST00000469617";
9	120938513	+	38	18	28	13	0.474	0	0	0.760161	0	2	gene|transcript:no_feature;
9	128624419	+	85	6	60	4	0.087	0.017	0.024	0.127299	3.17868e-10	2	gene:"SPTAN1";transcript:"ENST00000491712","ENST00000637903";
18	31457079	+	284	9	202	6	0.033	0.001	0.002	0.0245298	4.79128e-06	2	gene:"DSG3";transcript:"ENST00000257189";
X	62840380	+	116	6	89	4	0.06	0.01	0.014	0.074865	3.66764e-08	2	gene|transcript:no_feature;
18	63504005	+	43	3	30	2	0.073	0.01	0.014	0.157563	9.58235e-06	2	gene:"SERPINB5";transcript:"ENST00000382771";
11	46930197	+	123	50	92	38	0.405	0.053	0.074	0.579846	0	2	gene|transcript:no_feature;
18	33750029	+	22	20	16	14	0.909	0	0	0.998761	0	2	gene:"ASXL3";transcript:"ENST00000269197";
7	35784609	+	24	5	17	4	0.233	0.029	0.041	0.493236	1.06581e-14	2	gene|transcript:no_feature;
18	29533851	+	59	5	47	3	0.121	0.051	0.073	0.174033	9.31333e-11	2	gene:"AC117569.1";transcript:"ENST00000581532","ENST00000584482";
18	49814405	+	275	10	202	7	0.037	0.001	0.001	0.0276659	2.94763e-07	2	gene:"SNHG22";transcript:"ENST00000516330","ENST00000615535";
6	29934254	+	82	6	61	4	0.093	0.002	0.003	0.14785	1.0579e-10	2	gene:"HLA-U";transcript:"ENST00000418981";
2	104736055	+	80	6	59	4	0.074	0.001	0.002	0.111853	6.98463e-09	2	gene|transcript:no_feature;
6	158437968	+	47	9	34	7	0.207	0.035	0.05	0.358421	0	2	gene:"RN7SL173P","TULP4";transcript:"ENST00000367094","ENST00000367097";
7	139203798	+	42	6	30	4	0.151	0.008	0.012	0.290152	7.494e-14	2	gene|transcript:no_feature;
7	23274519	+	115	5	81	4	0.052	0.006	0.009	0.0657367	1.76395e-06	2	gene:"GPNMB";transcript:"ENST00000258733","ENST00000381990","ENST00000468723","ENST00000478451","ENST00000647578";
9	12821518	+	105	5	74	3	0.05	0	0.001	0.0670298	5.31024e-06	2	gene:"LURAP1L";transcript:"ENST00000319264";
9	5692926	+	58	4	40	3	0.084	0.014	0.02	0.148903	1.06113e-07	2	gene:"RIC1";transcript:"ENST00000251879";
18	28542804	+	60	18	48	14	0.306	0.057	0.081	0.520276	0	2	gene|transcript:no_feature;
9	2645626	+	97	5	66	3	0.053	0.002	0.003	0.0782894	2.31446e-06	2	gene:"VLDLR";transcript:"ENST00000382099","ENST00000382100";
5	3742491	+	43	25	31	18	0.711	0.009	0.013	0.947631	0	2	gene|transcript:no_feature;
X	30746720	+	24	3	17	2	0.145	0.006	0.009	0.356222	7.96178e-09	2	gene|transcript:no_feature;
11	72394863	+	38	3	27	2	0.082	0.014	0.02	0.182535	4.29969e-06	2	gene|transcript:no_feature;
11	27581790	+	83	6	61	4	0.08	0.004	0.005	0.120424	7.13318e-10	2	gene:"AC104563.1";transcript:"ENST00000476147";
X	23785443	+	42	4	31	2	0.102	0.002	0.003	0.21227	4.43919e-08	2	gene:"SAT1";transcript:"ENST00000379254","ENST00000379270","ENST00000462639","ENST00000463236","ENST00000474223","ENST00000489394";
X	98389979	+	30	7	22	5	0.267	0.047	0.067	0.513297	0	2	gene:"EEF1A1P15";transcript:"ENST00000395772";
11	65423206	+	31	4	22	2	0.134	0.01	0.013	0.307437	2.70276e-09	2	gene:"NEAT1";transcript:"ENST00000499732","ENST00000601801","ENST00000645023","ENST00000646243","ENST00000670617";
11	65424557	+	276	9	199	6	0.034	0.004	0.005	0.0253604	2.99685e-06	2	gene:"NEAT1";transcript:"ENST00000499732","ENST00000601801","ENST00000645023","ENST00000646243","ENST00000670617";
11	65426650	+	237	8	168	6	0.037	0.001	0.002	0.0310352	1.63802e-06	2	gene:"NEAT1";transcript:"ENST00000501122";
11	35229315	+	67	8	47	5	0.13	0.02	0.028	0.216861	3.33067e-16	2	gene:"CD44";transcript:"ENST00000263398","ENST00000278386","ENST00000279452","ENST00000352818","ENST00000415148","ENST00000425428","ENST00000428726","ENST00000433892","ENST00000434472","ENST00000525469","ENST00000526669","ENST00000527326";
7	6402410	+	134	13	94	9	0.101	0.005	0.007	0.127704	0	2	gene:"RAC1";transcript:"ENST00000348035","ENST00000356142","ENST00000488373","ENST00000495499","ENST00000497741";
7	103262073	+	44	4	31	3	0.1	0.03	0.043	0.185404	5.21754e-08	2	gene:"S100A11P1";transcript:"ENST00000477525";
9	118165957	+	21	3	15	2	0.168	0.023	0.032	0.412354	2.09361e-09	2	gene|transcript:no_feature;
X	109054214	+	234	15	163	10	0.062	0.013	0.018	0.0574105	0	2	gene|transcript:no_feature;
11	114821934	+	100	5	68	3	0.059	0.007	0.01	0.0824602	5.5292e-07	2	gene|transcript:no_feature;
X	118770038	+	25	20	18	14	0.839	0.017	0.025	0.99182	0	2	gene:"IL13RA1","TMEM30BP1";transcript:"ENST00000371666","ENST00000506969","ENST00000652600";
X	143090650	+	25	3	18	2	0.139	0.006	0.009	0.340125	1.14431e-08	2	gene:"RN7SKP81";transcript:"ENST00000365603";
18	7146046	+	184	29	136	20	0.242	0.033	0.047	0.337322	0	2	gene|transcript:no_feature;
5	51619866	+	42	41	31	30	0.978	0.016	0.022	0.999928	0	2	gene|transcript:no_feature;
5	100733192	+	132	9	95	7	0.074	0.009	0.013	0.0868208	2.48268e-12	2	gene:"RN7SKP62";transcript:"ENST00000384539";
5	167528383	+	68	7	52	5	0.108	0.005	0.007	0.175223	4.81504e-13	2	gene:"TENM2";transcript:"ENST00000518659";
5	77785176	+	34	4	25	2	0.115	0.019	0.027	0.249778	1.0387e-08	2	gene:"ACTBP2";transcript:"ENST00000515712";
X	83357829	+	48	8	34	6	0.186	0.036	0.05	0.321061	0	2	gene|transcript:no_feature;
5	151803944	+	58	4	42	3	0.086	0.013	0.018	0.155553	5.66712e-08	2	gene:"G3BP1";transcript:"ENST00000356245","ENST00000394123","ENST00000520177","ENST00000522761","ENST00000676507","ENST00000676634","ENST00000676644","ENST00000676715","ENST00000676734","ENST00000676827","ENST00000676878","ENST00000676899","ENST00000676911","ENST00000676978","ENST00000677105","ENST00000677323","ENST00000677381","ENST00000677493","ENST00000677658","ENST00000677687","ENST0000067775…
X	152938151	+	42	3	30	2	0.086	0.017	0.025	0.176738	7.19457e-07	2	gene:"ZNF185";transcript:"ENST00000324823","ENST00000370268","ENST00000370270","ENST00000436731","ENST00000447792";
X	48803480	+	30	4	22	2	0.13	0.016	0.022	0.292182	3.50739e-09	2	gene:"HDAC6";transcript:"ENST00000376610","ENST00000376643","ENST00000423941","ENST00000440653","ENST00000441703","ENST00000443563","ENST00000462730","ENST00000465269","ENST00000468949","ENST00000476625","ENST00000489352";
18	10147228	+	60	6	43	4	0.11	0.005	0.007	0.18866	1.01377e-11	2	gene|transcript:no_feature;
X	148052678	+	107	13	76	9	0.128	0	0	0.176947	0	2	gene:"FTH1P8";transcript:"ENST00000498161";
18	9950563	+	70	4	51	3	0.066	0	0.001	0.107684	8.61212e-07	2	gene:"VAPA";transcript:"ENST00000340541","ENST00000400000","ENST00000577539","ENST00000583475","ENST00000583879","ENST00000584796";
X	23785448	+	27	4	19	2	0.152	0.006	0.009	0.358936	7.81708e-10	2	gene:"SAT1";transcript:"ENST00000379254","ENST00000379270","ENST00000462639","ENST00000463236","ENST00000474223","ENST00000489394";
6	27235557	+	47	13	35	8	0.27	0.068	0.097	0.44518	0	2	gene|transcript:no_feature;
9	33659110	+	317	12	235	9	0.038	0.004	0.006	0.0266587	1.05682e-08	2	gene|transcript:no_feature;
X	152109413	+	67	3	52	2	0.054	0.006	0.008	0.0935729	3.56092e-05	2	gene|transcript:no_feature;
11	65477180	+	28	4	20	3	0.154	0.028	0.04	0.342257	7.3838e-11	2	gene|transcript:no_feature;
11	18403798	+	249	15	179	11	0.066	0.014	0.02	0.056199	0	2	gene:"LDHA";transcript:"ENST00000227157","ENST00000375710","ENST00000379412","ENST00000396222","ENST00000422447","ENST00000430553","ENST00000538451","ENST00000540430","ENST00000541097","ENST00000542179","ENST00000545215";
18	31474266	+	594	40	428	31	0.075	0.018	0.025	0.0512534	0	2	gene:"DSG3";transcript:"ENST00000257189";
11	65428620	+	115	7	80	4	0.061	0.001	0.001	0.0781173	1.12711e-08	2	gene:"NEAT1";transcript:"ENST00000501122";
11	57791591	+	50	7	35	5	0.168	0.002	0.004	0.312798	4.44089e-16	2	gene:"AP001931.1","AP001931.2","CTNND1";transcript:"ENST00000530068","ENST00000531074","ENST00000533189";
6	26217327	+	103	12	72	8	0.123	0.008	0.012	0.172338	0	2	gene:"H2AC8";transcript:"ENST00000303910";
9	712735	+	46	3	32	2	0.078	0.007	0.01	0.159839	1.97819e-06	2	gene:"KANK1";transcript:"ENST00000382293","ENST00000382297","ENST00000489369","ENST00000674102";
9	94926645	+	41	6	30	4	0.146	0.011	0.016	0.281874	9.67004e-13	2	gene:"AOPEP";transcript:"ENST00000424143","ENST00000462125","ENST00000479161";
6	29944229	+	194	8	139	5	0.042	0.001	0.001	0.0401778	3.84199e-07	2	gene:"HLA-A";transcript:"ENST00000376802","ENST00000376806","ENST00000376809","ENST00000396634","ENST00000461903","ENST00000479320","ENST00000495183","ENST00000496081","ENST00000638375";
9	93564339	+	48	3	36	2	0.076	0.005	0.007	0.154581	2.00206e-06	2	gene:"FAM120A";transcript:"ENST00000277165","ENST00000427765","ENST00000652239";
6	113859913	+	66	4	48	3	0.067	0.013	0.019	0.109294	4.92682e-07	2	gene:"MARCKS";transcript:"ENST00000612661";
9	7174761	+	79	7	57	4	0.086	0.019	0.028	0.128022	2.79343e-11	2	gene:"KDM4C";transcript:"ENST00000381309","ENST00000428870";
6	7580337	+	101	8	71	5	0.076	0.007	0.009	0.104472	2.60365e-11	2	gene:"DSP";transcript:"ENST00000379802","ENST00000418664";
6	29829911	+	27	8	20	6	0.32	0.036	0.05	0.606504	0	2	gene:"HLA-G";transcript:"ENST00000360323","ENST00000376815","ENST00000376818","ENST00000376828","ENST00000428701","ENST00000478355","ENST00000478519";
6	7580459	+	363	11	262	7	0.031	0.001	0.002	0.0205668	1.30887e-06	2	gene:"DSP";transcript:"ENST00000379802","ENST00000418664";
9	129061668	+	52	23	39	15	0.483	0.188	0.267	0.645185	0	2	gene:"MIGA2";transcript:"ENST00000474639","ENST00000494608","ENST00000495975";
9	6256213	+	849	21	621	15	0.025	0	0	0.0111363	3.40128e-08	2	gene:"IL33";transcript:"ENST00000381434","ENST00000417746","ENST00000456383","ENST00000611532";
9	2648279	+	173	7	121	5	0.044	0.002	0.003	0.0450555	4.85585e-07	2	gene:"VLDLR";transcript:"ENST00000382099","ENST00000382100";
9	128689296	+	29	3	20	2	0.114	0.025	0.035	0.268959	4.44722e-07	2	gene:"SET";transcript:"ENST00000409104";
18	31474271	+	572	17	413	12	0.03	0.003	0.004	0.0160775	1.15191e-08	2	gene:"DSG3";transcript:"ENST00000257189";
7	27344916	+	50	18	36	12	0.353	0.036	0.051	0.583054	0	2	gene|transcript:no_feature;
7	155288812	+	43	16	30	11	0.367	0.024	0.034	0.620085	0	2	gene|transcript:no_feature;
18	31475965	+	94	6	63	4	0.064	0.003	0.004	0.0985845	3.72639e-08	2	gene:"DSG3";transcript:"ENST00000257189";
18	13278935	+	173	15	131	12	0.087	0.02	0.029	0.0895405	1.68754e-14	2	gene:"LDLRAD4";transcript:"ENST00000679303";
18	12308751	+	73	7	54	5	0.098	0.019	0.027	0.151317	6.95555e-12	2	gene:"TUBB6";transcript:"ENST00000317702","ENST00000417736","ENST00000586653","ENST00000586810","ENST00000587204","ENST00000590103","ENST00000590388","ENST00000590693","ENST00000590967","ENST00000591208","ENST00000591463","ENST00000591909","ENST00000592683";
18	75813783	+	412	14	296	10	0.035	0.002	0.003	0.0221785	3.39375e-09	2	gene|transcript:no_feature;
18	63597005	+	95	5	67	3	0.06	0.004	0.005	0.0891455	8.79133e-07	2	gene:"SERPINB13";transcript:"ENST00000269489","ENST00000344731","ENST00000415733","ENST00000438844";
18	13278932	+	173	13	131	9	0.077	0.013	0.019	0.0792525	2.22045e-16	2	gene:"LDLRAD4";transcript:"ENST00000679303";
X	3953121	+	41	7	30	5	0.176	0.007	0.009	0.339376	1.11022e-15	2	gene:"RPL24P9";transcript:"ENST00000427883";
18	64380677	+	27	4	20	3	0.162	0.014	0.02	0.372358	4.98349e-11	2	gene:"LINC01924";transcript:"ENST00000589376";
X	77905198	+	83	7	58	5	0.098	0.021	0.029	0.138527	4.54237e-12	2	gene:"COX7B";transcript:"ENST00000373335","ENST00000647835","ENST00000650309";
9	32069872	+	120	6	91	4	0.056	0.009	0.013	0.0665204	1.06291e-07	2	gene|transcript:no_feature;
5	84315682	+	50	4	38	3	0.096	0.031	0.044	0.163875	1.43753e-08	2	gene|transcript:no_feature;
X	109054410	+	6805	99	4903	72	0.015	0.001	0.001	0.00291923	1.68666e-07	2	gene|transcript:no_feature;
6	26156434	+	116	8	82	5	0.075	0.012	0.017	0.0983187	5.93614e-12	2	gene:"H1-4";transcript:"ENST00000304218";
X	49152747	+	96	5	76	4	0.06	0.006	0.009	0.0864953	3.76643e-07	2	gene:"RN7SL262P";transcript:"ENST00000584590";
7	68875611	+	149	8	113	6	0.06	0.013	0.019	0.0627629	6.77543e-10	2	gene|transcript:no_feature;
7	76477288	+	21	11	15	8	0.527	0.051	0.072	0.853401	0	2	gene:"DTX2";transcript:"ENST00000425780","ENST00000438930","ENST00000442516","ENST00000451769","ENST00000456590","ENST00000457529","ENST00000492339";
18	48050017	+	33	9	23	6	0.298	0.034	0.048	0.547438	0	2	gene|transcript:no_feature;
11	42657612	+	22	7	16	5	0.338	0.027	0.038	0.658034	0	2	gene|transcript:no_feature;
2	5487503	+	102	21	74	14	0.203	0.013	0.018	0.293191	0	2	gene|transcript:no_feature;
11	65423989	+	1151	24	829	17	0.021	0.002	0.003	0.00796299	7.3249e-07	2	gene:"NEAT1";transcript:"ENST00000499732","ENST00000601801","ENST00000645023","ENST00000646243","ENST00000670617";
11	75399564	+	415	10	287	7	0.027	0.002	0.003	0.0159069	4.51663e-05	2	gene:"RPS3";transcript:"ENST00000527273","ENST00000530164";
11	65422944	+	72	3	52	2	0.056	0.002	0.003	0.0988658	2.44351e-05	2	gene:"NEAT1";transcript:"ENST00000499732","ENST00000601801";
11	65427247	+	242	9	172	6	0.038	0.005	0.006	0.0324158	1.02625e-07	2	gene:"NEAT1";transcript:"ENST00000501122";
11	65442463	+	122	5	88	3	0.042	0.003	0.004	0.0506397	2.65026e-05	2	gene:"NEAT1";transcript:"ENST00000501122";
7	53776244	+	109	11	80	7	0.102	0.011	0.016	0.134354	0	2	gene:"RNU2-29P";transcript:"ENST00000410423";
7	19373188	+	103	4	82	3	0.041	0.004	0.006	0.0569295	0.000160973	2	gene:"AC007091.1";transcript:"ENST00000412563";
9	95565236	+	68	9	49	6	0.128	0.032	0.045	0.196093	0	2	gene|transcript:no_feature;
X	82108234	+	72	7	55	5	0.113	0.038	0.054	0.157	1.65201e-13	2	gene|transcript:no_feature;
18	33750028	+	63	21	46	16	0.344	0.047	0.066	0.540631	0	2	gene:"ASXL3";transcript:"ENST00000269197";
5	109885448	+	116	10	84	7	0.09	0.004	0.006	0.114704	2.9976e-15	2	gene|transcript:no_feature;
14	75281183	+	51	6	35	4	0.121	0.01	0.014	0.222232	1.58346e-11	2	gene:"FOS";transcript:"ENST00000303562","ENST00000535987","ENST00000555347","ENST00000555686";
18	10147229	+	48	11	34	7	0.231	0.046	0.064	0.3972	0	2	gene|transcript:no_feature;
5	155408625	+	69	4	48	3	0.066	0.002	0.004	0.112975	7.17896e-07	2	gene|transcript:no_feature;
14	75280978	+	153	6	107	4	0.046	0.001	0.002	0.0517336	1.25339e-06	2	gene:"FOS";transcript:"ENST00000303562","ENST00000535987","ENST00000555347","ENST00000555672","ENST00000555686";
14	90403922	+	53	6	37	4	0.109	0.016	0.023	0.206306	2.03058e-11	2	gene:"CALM1";transcript:"ENST00000447653","ENST00000544280","ENST00000553422","ENST00000553542","ENST00000553964","ENST00000663135";
14	58521417	+	35	3	27	2	0.095	0.006	0.009	0.226368	1.37877e-06	2	gene:"HNRNPCP1","KIAA0586";transcript:"ENST00000261244","ENST00000354386","ENST00000538571","ENST00000556181","ENST00000619722","ENST00000650845","ENST00000651759";
14	20469475	+	114	7	82	5	0.064	0.013	0.018	0.0770869	5.674e-09	2	gene:"PNP";transcript:"ENST00000553418","ENST00000556293";
7	61706782	+	37	24	26	17	0.682	0.048	0.068	0.929421	0	2	gene|transcript:no_feature;
X	129654276	+	34	9	23	6	0.288	0.031	0.045	0.539764	0	2	gene|transcript:no_feature;
X	152959894	+	38	3	27	2	0.082	0.008	0.012	0.187578	3.86152e-06	2	gene:"ZNF185";transcript:"ENST00000318504","ENST00000318529","ENST00000324823","ENST00000370268","ENST00000370270","ENST00000426821","ENST00000436731","ENST00000449285","ENST00000454925","ENST00000535861","ENST00000539731";
7	56073032	+	33	3	23	2	0.114	0.028	0.04	0.247199	7.71793e-08	2	gene:"SUMF2";transcript:"ENST00000275607","ENST00000342190","ENST00000395435","ENST00000395436","ENST00000423763","ENST00000434526","ENST00000436782","ENST00000437307","ENST00000438133","ENST00000447501","ENST00000650735","ENST00000651354","ENST00000651586","ENST00000652303";
X	71573949	+	38	3	27	2	0.08	0.004	0.005	0.183232	4.50803e-06	2	gene:"OGT";transcript:"ENST00000373719","ENST00000488174";
6	12390079	+	234	12	176	8	0.053	0.015	0.021	0.0424114	3.57292e-12	2	gene|transcript:no_feature;
7	67234389	+	28	7	21	5	0.268	0.001	0.001	0.529372	0	2	gene:"TYW1";transcript:"ENST00000359626","ENST00000361660","ENST00000495971","ENST00000615572";
6	44250448	+	141	18	100	12	0.129	0.005	0.007	0.162345	0	2	gene:"HSP90AB1";transcript:"ENST00000353801","ENST00000371554","ENST00000371646","ENST00000620073";
7	5603356	+	57	8	39	5	0.151	0	0.001	0.275065	4.44089e-16	2	gene:"FSCN1";transcript:"ENST00000382361","ENST00000405801","ENST00000444748","ENST00000447103","ENST00000473330";
7	5561049	+	52	9	37	6	0.182	0.036	0.051	0.306055	0	2	gene:"AC006483.1";transcript:"ENST00000487308";
7	137722061	+	84	5	62	4	0.066	0.013	0.019	0.0940017	6.74823e-08	2	gene:"AC009245.1";transcript:"ENST00000456481";
7	76302961	+	95	4	68	3	0.049	0	0.001	0.0682942	1.47758e-05	2	gene:"HSPB1";transcript:"ENST00000674560","ENST00000675488","ENST00000675624","ENST00000675733","ENST00000676398";
5	77011464	+	574	21	428	15	0.037	0.002	0.002	0.0208564	6.80789e-13	2	gene|transcript:no_feature;
6	76191246	+	46	6	31	4	0.152	0.019	0.027	0.285	1.77192e-13	2	gene|transcript:no_feature;
X	129654269	+	235	19	169	13	0.082	0.005	0.007	0.0794656	0	2	gene|transcript:no_feature;
6	133454075	+	329	60	237	43	0.183	0.006	0.008	0.206276	0	2	gene:"EYA4";transcript:"ENST00000525614";
7	141667948	+	126	8	93	6	0.064	0.006	0.008	0.07495	7.3505e-10	2	gene|transcript:no_feature;
6	118283529	+	29	7	20	5	0.253	0.05	0.071	0.504575	0	2	gene:"SLC35F1";transcript:"ENST00000360388","ENST00000621341";
7	1716662	+	161	15	114	11	0.098	0.004	0.006	0.113401	0	2	gene:"ELFN1";transcript:"ENST00000424383","ENST00000561626";
6	33085221	+	117	5	82	3	0.049	0.001	0.001	0.0632537	2.7882e-06	2	gene:"HLA-DPB1";transcript:"ENST00000416804","ENST00000418931","ENST00000428835","ENST00000498038";
6	7574783	+	173	8	124	5	0.049	0.01	0.013	0.0481652	8.21355e-09	2	gene:"DSP";transcript:"ENST00000379802","ENST00000418664";
3	148975969	+	67	24	51	19	0.348	0.072	0.103	0.538023	0	2	gene|transcript:no_feature;
3	184331586	+	134	6	97	4	0.05	0.001	0.001	0.05779	4.2051e-07	2	gene:"EIF4G1";transcript:"ENST00000342981","ENST00000346169","ENST00000350481","ENST00000352767","ENST00000382330","ENST00000392537","ENST00000411531","ENST00000414031","ENST00000422614","ENST00000424196","ENST00000427845","ENST00000434061","ENST00000435046","ENST00000441154","ENST00000442406","ENST00000460829","ENST00000464548","ENST00000475721","ENST00000478291","ENST00000676453";
7	151179652	+	420	18	305	12	0.042	0.007	0.01	0.0270757	1.04916e-13	2	gene|transcript:no_feature;
2	43079201	+	24	4	18	3	0.184	0.017	0.024	0.416307	1.5183e-11	2	gene|transcript:no_feature;
6	111625903	+	82	12	58	8	0.144	0.008	0.012	0.218526	0	2	gene|transcript:no_feature;
5	147675334	+	40	4	28	2	0.099	0.004	0.005	0.210807	5.12401e-08	2	gene|transcript:no_feature;
14	47938261	+	54	4	39	3	0.081	0.014	0.02	0.146134	7.34777e-08	2	gene|transcript:no_feature;
2	9986166	+	34	3	23	2	0.099	0.022	0.032	0.221601	1.41515e-06	2	gene:"GRHL1";transcript:"ENST00000464418","ENST00000472167";
5	123655127	+	142	8	101	6	0.06	0.013	0.018	0.0643832	2.32207e-09	2	gene|transcript:no_feature;
X	48918408	+	30	3	22	2	0.116	0.004	0.005	0.273688	5.68267e-08	2	gene|transcript:no_feature;
X	13573908	+	65	6	46	4	0.1	0.001	0.002	0.166399	3.80048e-11	2	gene:"EGFL6";transcript:"ENST00000361306","ENST00000380602";
X	71573638	+	42	4	29	3	0.108	0.005	0.007	0.225643	4.6839e-09	2	gene:"OGT";transcript:"ENST00000373701","ENST00000373719","ENST00000488174";
7	75648733	+	27	17	20	13	0.635	0.014	0.02	0.917134	0	2	gene|transcript:no_feature;
X	65735420	+	211	6	158	4	0.03	0	0.001	0.0262624	0.000109311	2	gene:"MSN";transcript:"ENST00000360270";
7	1693801	+	219	14	157	10	0.068	0.017	0.025	0.0600124	4.44089e-16	2	gene:"ELFN1";transcript:"ENST00000424383";
X	71544618	+	36	3	26	2	0.106	0.026	0.036	0.224821	1.44691e-07	2	gene:"OGT";transcript:"ENST00000373701","ENST00000373719","ENST00000488174";
X	154400403	+	176	6	124	4	0.041	0.005	0.007	0.041579	5.22152e-06	2	gene:"RPL10","SNORA70";transcript:"ENST00000344746","ENST00000369817","ENST00000384436","ENST00000406022","ENST00000427682","ENST00000436473","ENST00000449494","ENST00000458500","ENST00000467168","ENST00000482732","ENST00000485196","ENST00000489200","ENST00000491035","ENST00000492572";
7	139203799	+	42	4	30	2	0.092	0.007	0.009	0.192307	8.92894e-08	2	gene|transcript:no_feature;
7	94404718	+	77	6	52	4	0.076	0.005	0.007	0.126258	3.6934e-09	2	gene:"COL1A2";transcript:"ENST00000297268","ENST00000620463";
5	173232718	+	24	4	17	3	0.188	0.014	0.02	0.42576	1.23377e-11	2	gene|transcript:no_feature;
5	33162251	+	79	6	58	5	0.084	0.017	0.024	0.122591	3.14368e-10	2	gene:"AC010343.1";transcript:"ENST00000467270";
5	44716378	+	96	8	70	5	0.083	0.004	0.005	0.114139	1.02436e-11	2	gene:"RN7SL383P";transcript:"ENST00000581587";
X	111505825	+	40	13	32	9	0.354	0.061	0.086	0.595302	0	2	gene|transcript:no_feature;
5	151269049	+	80	5	59	4	0.07	0.008	0.011	0.104361	4.6657e-08	2	gene:"GM2A";transcript:"ENST00000357164";
5	18049667	+	38	6	29	5	0.169	0.025	0.036	0.335904	7.77156e-15	2	gene:"RPL36AP21";transcript:"ENST00000490372";
X	152938125	+	82	5	58	3	0.062	0.001	0.002	0.0953791	4.76285e-07	2	gene:"ZNF185";transcript:"ENST00000324823","ENST00000370268","ENST00000370270","ENST00000436731","ENST00000447792";
5	7773157	+	134	28	98	21	0.214	0.017	0.024	0.292459	0	2	gene:"ADCY2";transcript:"ENST00000493243";
6	16388009	+	68	25	51	19	0.366	0.039	0.055	0.571523	0	2	gene|transcript:no_feature;
5	77582509	+	225	22	159	16	0.105	0.015	0.021	0.108136	0	2	gene:"RPL7P23";transcript:"ENST00000493874";
6	24599153	+	81	9	60	7	0.124	0.014	0.02	0.188476	0	2	gene:"KRT8P43";transcript:"ENST00000406052";
X	119434720	+	42	4	31	3	0.117	0.026	0.036	0.237892	1.44744e-09	2	gene:"RN7SL118P","SLC25A43";transcript:"ENST00000217909","ENST00000484058","ENST00000488158","ENST00000493093","ENST00000580570";
X	41189353	+	40	6	28	4	0.158	0.017	0.024	0.318713	2.01838e-13	2	gene:"USP9X";transcript:"ENST00000324545","ENST00000378308";
X	152932957	+	139	8	98	6	0.07	0.019	0.028	0.0749542	7.07193e-11	2	gene:"ZNF185";transcript:"ENST00000324823","ENST00000370268","ENST00000370270","ENST00000436731","ENST00000447792";
3	98456444	+	80	8	58	5	0.105	0.017	0.025	0.154301	2.62013e-14	2	gene:"AC117473.1";transcript:"ENST00000508616";
3	142673646	+	184	6	129	4	0.038	0	0.001	0.0388505	9.31346e-06	2	gene:"PLS1","RN7SKP25";transcript:"ENST00000362449","ENST00000476044";
3	16872121	+	44	4	32	2	0.091	0.006	0.009	0.182535	1.2901e-07	2	gene:"PLCL2";transcript:"ENST00000460467";
1	96086886	+	84	5	59	3	0.06	0.001	0.002	0.0903129	7.64827e-07	2	gene|transcript:no_feature;
1	155319659	+	80	7	58	5	0.091	0	0.001	0.140295	3.36049e-11	2	gene:"FDPS";transcript:"ENST00000356657","ENST00000368356","ENST00000447866","ENST00000467076","ENST00000468479","ENST00000489324","ENST00000490140","ENST00000492244","ENST00000492887","ENST00000611010","ENST00000612683";
1	228555845	+	65	8	47	5	0.123	0.005	0.007	0.201151	1.31006e-14	2	gene:"RNA5SP19";transcript:"ENST00000365186";
6	84398929	+	60	28	41	19	0.482	0.013	0.018	0.740145	0	2	gene|transcript:no_feature;
6	29944388	+	789	25	547	18	0.036	0.007	0.01	0.0177539	3.13083e-14	2	gene:"HLA-A";transcript:"ENST00000376802","ENST00000376806","ENST00000376809","ENST00000396634","ENST00000461903","ENST00000479320","ENST00000495183","ENST00000496081","ENST00000638375";
X	62842283	+	225	15	169	11	0.067	0.004	0.005	0.0632983	1.11022e-16	2	gene|transcript:no_feature;
X	40589061	+	52	3	38	2	0.071	0.011	0.015	0.13748	3.39149e-06	2	gene:"ATP6AP2";transcript:"ENST00000423649","ENST00000447485","ENST00000635734","ENST00000635774","ENST00000636196","ENST00000636409","ENST00000636970","ENST00000637526","ENST00000637955","ENST00000638153";
X	65729447	+	50	4	35	2	0.08	0.002	0.003	0.156118	4.02162e-07	2	gene:"MSN";transcript:"ENST00000360270","ENST00000609672";
14	16052827	+	110	19	80	13	0.177	0	0.001	0.251102	0	2	gene|transcript:no_feature;
14	33721418	+	56	9	41	7	0.169	0.015	0.021	0.28757	0	2	gene:"NPAS3";transcript:"ENST00000346562","ENST00000356141","ENST00000357798","ENST00000548645","ENST00000551492","ENST00000551634";
14	90766851	+	86	11	58	8	0.142	0.013	0.019	0.214538	0	2	gene:"AL122020.1";transcript:"ENST00000472287";
X	109054201	+	18783	281	13601	205	0.015	0	0.001	0.00263593	0	2	gene|transcript:no_feature;
1	153360679	+	3844	70	2777	51	0.019	0.001	0.001	0.00484276	8.14648e-12	2	gene:"S100A9";transcript:"ENST00000368738";
5	20234485	+	63	18	45	12	0.283	0	0.001	0.461072	0	2	gene|transcript:no_feature;
5	64539686	+	127	7	86	5	0.065	0.01	0.014	0.0789514	3.96691e-09	2	gene:"RN7SL169P";transcript:"ENST00000508162";
6	27808388	+	167	9	114	6	0.059	0.008	0.011	0.0628879	9.03124e-10	2	gene:"H2AC13";transcript:"ENST00000358739";
X	71039277	+	49	7	35	4	0.141	0.021	0.03	0.252465	2.75335e-14	2	gene|transcript:no_feature;
2	30877945	+	181	21	133	16	0.119	0.017	0.024	0.133925	0	2	gene|transcript:no_feature;
7	83648548	+	529	81	379	60	0.174	0.024	0.034	0.178302	0	2	gene|transcript:no_feature;
1	153360776	+	666	21	473	15	0.034	0.004	0.006	0.0178494	7.35167e-12	2	gene:"S100A9";transcript:"ENST00000368738";
7	142870766	+	34	3	24	2	0.103	0.003	0.004	0.232169	1.82795e-07	2	gene:"EPHB6";transcript:"ENST00000411471","ENST00000422643","ENST00000476059","ENST00000486511","ENST00000611578","ENST00000614832","ENST00000616380","ENST00000617632","ENST00000619012","ENST00000652003";
14	16057491	+	68	6	49	5	0.105	0.027	0.038	0.161543	1.61688e-11	2	gene:"5_8S_rRNA";transcript:"ENST00000636054";
7	155551929	+	26	9	19	6	0.348	0.037	0.052	0.646009	0	2	gene|transcript:no_feature;
2	9986279	+	49	3	36	2	0.065	0	0	0.137382	1.9768e-05	2	gene:"GRHL1";transcript:"ENST00000464418","ENST00000472167";
5	98833741	+	72	8	51	6	0.128	0.007	0.01	0.206595	1.33227e-15	2	gene|transcript:no_feature;
2	186672027	+	118	98	79	66	0.837	0.005	0.007	0.979075	0	2	gene:"ITGAV";transcript:"ENST00000261023","ENST00000374907","ENST00000430709","ENST00000433736","ENST00000496477";
7	67234388	+	105	7	81	5	0.067	0.001	0.002	0.0892342	3.37441e-09	2	gene:"TYW1";transcript:"ENST00000359626","ENST00000361660","ENST00000495971","ENST00000615572";
5	148094378	+	143	6	102	4	0.042	0	0	0.0474455	5.32214e-06	2	gene:"SPINK5";transcript:"ENST00000256084","ENST00000359874","ENST00000398454","ENST00000476608","ENST00000476697","ENST00000481286","ENST00000507988","ENST00000508733";
7	139405768	+	47	4	36	2	0.089	0.021	0.03	0.16795	1.31272e-07	2	gene:"FMC1-LUC7L2","LUC7L2";transcript:"ENST00000456182","ENST00000463912","ENST00000541170","ENST00000541515";
7	152336909	+	97	12	72	9	0.123	0.014	0.019	0.171661	0	2	gene|transcript:no_feature;
5	25910056	+	33	4	24	2	0.123	0.011	0.015	0.270775	7.41422e-09	2	gene:"MSNP1";transcript:"ENST00000511640";
5	138924669	+	63	7	46	5	0.131	0.028	0.039	0.218241	1.38334e-13	2	gene:"CTNNA1";transcript:"ENST00000519489","ENST00000521368","ENST00000521387";
5	180729635	+	141	22	104	15	0.154	0.016	0.022	0.197986	0	2	gene:"RNU1-17P";transcript:"ENST00000363022";
5	134517945	+	86	7	63	5	0.085	0.001	0.001	0.127686	8.51006e-11	2	gene:"RN7SL541P";transcript:"ENST00000464317";
X	9402354	+	249	15	180	10	0.071	0.006	0.009	0.0682375	0	2	gene|transcript:no_feature;
1	77129658	+	29	4	21	3	0.155	0.012	0.017	0.342932	1.03446e-10	2	gene:"AC113935.1";transcript:"ENST00000471722";
5	179824288	+	109	6	75	4	0.064	0.016	0.023	0.079666	8.82764e-08	2	gene:"SQSTM1";transcript:"ENST00000360718","ENST00000389805","ENST00000422245","ENST00000464493","ENST00000466342","ENST00000485412","ENST00000510187","ENST00000514093";
5	64539687	+	111	25	75	16	0.212	0.025	0.036	0.314103	0	2	gene:"RN7SL169P";transcript:"ENST00000508162";
5	76961395	+	163	13	116	8	0.077	0.012	0.017	0.0828194	0	2	gene:"CRHBP";transcript:"ENST00000274368","ENST00000514258";
7	1614608	+	67	8	49	5	0.118	0.01	0.014	0.189483	2.37588e-14	2	gene:"TFAMP1";transcript:"ENST00000412727";
5	88937833	+	48	11	37	8	0.237	0	0	0.417453	0	2	gene:"MEF2C-AS1";transcript:"ENST00000506665","ENST00000508718","ENST00000509179","ENST00000511100","ENST00000513704","ENST00000514011","ENST00000514158","ENST00000514794";
7	79993877	+	27	6	19	4	0.232	0.041	0.058	0.476322	0	2	gene:"GNAI1";transcript:"ENST00000649225";
5	88937831	+	48	30	37	23	0.611	0.023	0.033	0.874968	0	2	gene:"MEF2C-AS1";transcript:"ENST00000506665","ENST00000508718","ENST00000509179","ENST00000511100","ENST00000513704","ENST00000514011","ENST00000514158","ENST00000514794";
6	29890678	+	38	4	28	2	0.116	0.009	0.013	0.251349	1.31958e-08	2	gene|transcript:no_feature;
7	44801374	+	104	9	72	6	0.083	0.008	0.012	0.115343	3.76144e-13	2	gene:"PPIA";transcript:"ENST00000355968","ENST00000415933","ENST00000468812","ENST00000479021","ENST00000480603","ENST00000489459","ENST00000494484","ENST00000620047","ENST00000676977","ENST00000677022","ENST00000677107","ENST00000677521","ENST00000678165","ENST00000678643","ENST00000678789","ENST00000678805";
5	154568742	+	64	9	48	7	0.145	0.02	0.028	0.234843	0	2	gene|transcript:no_feature;
6	120880962	+	29	4	20	3	0.15	0.018	0.025	0.33905	1.04866e-10	2	gene|transcript:no_feature;
14	56708435	+	54	15	40	11	0.276	0.002	0.003	0.461249	0	2	gene|transcript:no_feature;
14	81859348	+	56	6	43	4	0.116	0.024	0.033	0.198196	3.31649e-11	2	gene:"AL355838.1";transcript:"ENST00000554814";
5	142261001	+	21	4	15	3	0.214	0.01	0.013	0.489596	2.76168e-12	2	gene|transcript:no_feature;
Y	10197456	+	41	6	29	4	0.157	0	0.001	0.304398	5.30687e-14	2	gene|transcript:no_feature;
Y	25307842	+	33	4	25	3	0.131	0.017	0.024	0.284035	5.03619e-10	2	gene|transcript:no_feature;
X	24664517	+	218	35	158	27	0.175	0.05	0.071	0.190096	0	2	gene|transcript:no_feature;
Y	10198700	+	35	3	25	2	0.087	0.007	0.01	0.201422	2.62765e-06	2	gene|transcript:no_feature;
X	118653877	+	65	11	49	8	0.165	0.016	0.022	0.267383	0	2	gene:"DOCK11";transcript:"ENST00000276204";
X	24076810	+	31	5	22	3	0.174	0.014	0.02	0.377824	3.61866e-12	2	gene:"EIF2S3";transcript:"ENST00000253039","ENST00000457332";
X	34216029	+	240	13	165	8	0.052	0.01	0.014	0.0463269	1.35669e-13	2	gene:"AL591501.1";transcript:"ENST00000653446","ENST00000668394";
2	128259821	+	56	56	40	40	1	0	0	1	0	2	gene|transcript:no_feature;
2	84906493	+	297	13	206	9	0.048	0.009	0.013	0.0365629	5.93182e-11	2	gene:"TMSB10";transcript:"ENST00000233143";
Y	10195408	+	29	5	20	3	0.172	0.007	0.01	0.37387	5.48617e-12	2	gene|transcript:no_feature;
X	71294496	+	72	3	51	2	0.05	0.002	0.003	0.0826915	6.42381e-05	2	gene:"NONO";transcript:"ENST00000276079","ENST00000373841","ENST00000373856","ENST00000413858","ENST00000418921","ENST00000420903","ENST00000450092","ENST00000454976","ENST00000471419","ENST00000472185","ENST00000473525","ENST00000474431","ENST00000490044","ENST00000535149","ENST00000676495","ENST00000676499","ENST00000676797","ENST00000677014","ENST00000677218","ENST00000677245","ENST00000677274…
2	218239482	+	61	3	44	2	0.059	0.001	0.002	0.10781	1.57421e-05	2	gene:"ARPC2";transcript:"ENST00000414983","ENST00000462034","ENST00000470146","ENST00000477992","ENST00000478612";
2	122790597	+	132	18	100	14	0.132	0.028	0.04	0.162247	0	2	gene:"AC011246.1";transcript:"ENST00000657880";
X	152959891	+	48	5	34	3	0.112	0.006	0.009	0.211742	1.43585e-10	2	gene:"ZNF185";transcript:"ENST00000318504","ENST00000318529","ENST00000324823","ENST00000370268","ENST00000370270","ENST00000426821","ENST00000436731","ENST00000449285","ENST00000454925","ENST00000535861","ENST00000539731";
3	86985441	+	73	14	52	9	0.187	0.035	0.049	0.289993	0	2	gene|transcript:no_feature;
3	58097914	+	40	4	29	3	0.127	0.021	0.029	0.260253	1.00348e-09	2	gene:"FLNB";transcript:"ENST00000490882","ENST00000493452";
3	151030326	+	43	4	32	3	0.105	0.012	0.017	0.208054	6.6931e-09	2	gene:"CLRN1-AS1";transcript:"ENST00000465576","ENST00000476886";
12	69353202	+	218	13	152	9	0.061	0.003	0.004	0.0576575	1.19127e-13	2	gene:"LYZ";transcript:"ENST00000261267";
X	123432518	+	121	9	90	6	0.075	0.008	0.012	0.0911433	5.11235e-12	2	gene:"GRIA3";transcript:"ENST00000541091","ENST00000620581";
3	189894242	+	25	3	18	2	0.142	0.004	0.006	0.348868	9.60667e-09	2	gene:"TP63";transcript:"ENST00000264731","ENST00000320472","ENST00000354600","ENST00000440651","ENST00000449992","ENST00000456148";
12	44050110	+	112	5	80	4	0.052	0.01	0.014	0.06312	1.55806e-06	2	gene:"TMEM117";transcript:"ENST00000266534","ENST00000550495","ENST00000551577";
12	57184900	+	42	4	29	3	0.113	0.009	0.012	0.229182	4.11072e-09	2	gene:"LRP1";transcript:"ENST00000243077";
12	130254242	+	38	5	27	3	0.129	0.008	0.011	0.263062	1.38617e-10	2	gene:"AC026336.2";transcript:"ENST00000563922";
7	110763952	+	90	11	68	8	0.122	0.006	0.009	0.175296	0	2	gene|transcript:no_feature;
3	113941239	+	48	5	35	4	0.113	0.008	0.012	0.211164	1.3437e-10	2	gene:"GRAMD1C";transcript:"ENST00000358160","ENST00000440446","ENST00000466898","ENST00000472026","ENST00000479212","ENST00000491038";
7	56055707	+	60	5	43	3	0.088	0.007	0.01	0.156768	1.14362e-08	2	gene:"CCT6A";transcript:"ENST00000275603","ENST00000335503";
3	196569359	+	105	6	73	4	0.064	0.005	0.007	0.0860879	2.34522e-08	2	gene:"FBXO45";transcript:"ENST00000311630","ENST00000440469";
14	16056086	+	156	13	110	9	0.084	0.001	0.001	0.0968682	0	2	gene|transcript:no_feature;
3	72576743	+	23	3	17	2	0.128	0.006	0.008	0.330028	1.34149e-07	2	gene:"RNU1-62P";transcript:"ENST00000362599";
3	58143491	+	28	3	20	2	0.106	0.004	0.005	0.26127	5.92846e-07	2	gene:"FLNB";transcript:"ENST00000490882","ENST00000493452";
7	44801314	+	375	13	266	9	0.036	0.002	0.002	0.0246416	1.47195e-08	2	gene:"PPIA";transcript:"ENST00000355968","ENST00000415933","ENST00000468812","ENST00000479021","ENST00000480603","ENST00000489459","ENST00000494484","ENST00000620047","ENST00000676977","ENST00000677022","ENST00000677107","ENST00000677521","ENST00000678165","ENST00000678643","ENST00000678789","ENST00000678805";
3	128071299	+	41	3	28	2	0.08	0.017	0.023	0.168317	6.48373e-06	2	gene:"SEC61A1";transcript:"ENST00000243253","ENST00000424880","ENST00000483956";
3	184325756	+	948	32	700	22	0.034	0.007	0.01	0.0151961	0	2	gene:"EIF4G1","SNORD66";transcript:"ENST00000390856","ENST00000448284","ENST00000466311";
3	12070909	+	49	5	35	4	0.126	0.041	0.058	0.211929	3.40313e-11	2	gene:"ACTG1P12";transcript:"ENST00000423183";
X	44245264	+	226	19	174	14	0.091	0.02	0.028	0.0867842	0	2	gene|transcript:no_feature;
X	78125170	+	45	4	33	3	0.087	0.01	0.014	0.176068	1.43873e-07	2	gene:"PGK1";transcript:"ENST00000373316","ENST00000476531","ENST00000644362";
X	47203151	+	61	4	44	3	0.072	0.011	0.016	0.124627	2.32188e-07	2	gene:"UBA1";transcript:"ENST00000335972","ENST00000377351";
6	62055855	+	44	16	33	13	0.493	0.142	0.201	0.769654	0	2	gene|transcript:no_feature;
7	100947140	+	44	7	31	4	0.156	0.012	0.017	0.295123	5.9952e-15	2	gene|transcript:no_feature;
6	71585780	+	34	4	26	3	0.135	0.023	0.032	0.280277	5.36176e-10	2	gene:"KRT19P1";transcript:"ENST00000405746";
6	7583005	+	352	11	255	8	0.034	0.002	0.003	0.023349	1.78124e-07	2	gene:"DSP";transcript:"ENST00000379802","ENST00000418664";
3	186203139	+	63	23	48	17	0.439	0.025	0.035	0.694467	0	2	gene|transcript:no_feature;
6	141025651	+	33	7	23	4	0.21	0.007	0.01	0.422088	0	2	gene|transcript:no_feature;
3	122271331	+	39	4	28	3	0.103	0.018	0.026	0.2122	3.25594e-08	2	gene:"CASR";transcript:"ENST00000490131","ENST00000498619","ENST00000638421","ENST00000639785";
6	143449888	+	33	15	23	11	0.484	0.077	0.109	0.766654	0	2	gene:"RNA5SP221";transcript:"ENST00000411271";
3	100637688	+	33	26	23	17	0.766	0.05	0.071	0.972703	0	2	gene:"ADGRG7";transcript:"ENST00000273352";
14	16056390	+	176	26	130	19	0.15	0.003	0.004	0.181721	0	2	gene|transcript:no_feature;
14	64113551	+	40	3	29	2	0.076	0.008	0.012	0.167336	7.20029e-06	2	gene:"SYNE2";transcript:"ENST00000553308","ENST00000673869";
3	189864363	+	80	4	59	3	0.059	0.005	0.007	0.0913956	2.20142e-06	2	gene:"TP63";transcript:"ENST00000264731","ENST00000320472","ENST00000354600","ENST00000392460","ENST00000392461","ENST00000392463","ENST00000418709","ENST00000437221","ENST00000440651","ENST00000449992","ENST00000456148","ENST00000460036";
3	43329973	+	27	11	20	8	0.421	0.095	0.135	0.707877	0	2	gene:"SNRK";transcript:"ENST00000462810";
3	182872452	+	35	5	25	3	0.159	0.058	0.082	0.295674	6.67155e-12	2	gene:"ATP11B";transcript:"ENST00000490303";
3	39408440	+	814	26	566	18	0.034	0.002	0.003	0.0169257	1.01585e-13	2	gene:"RPSA";transcript:"ENST00000384033","ENST00000444512","ENST00000477325";
3	189868697	+	55	4	39	3	0.083	0.013	0.018	0.155257	5.25294e-08	2	gene:"TP63";transcript:"ENST00000264731","ENST00000320472","ENST00000354600","ENST00000392460","ENST00000392461","ENST00000392463","ENST00000418709","ENST00000437221","ENST00000440651","ENST00000449992","ENST00000456148","ENST00000460036";
3	9797762	+	96	4	69	2	0.044	0.003	0.005	0.0630441	6.80108e-05	2	gene:"ARPC4";transcript:"ENST00000397261","ENST00000417500","ENST00000418163","ENST00000433034","ENST00000440787","ENST00000453882","ENST00000467289","ENST00000479956","ENST00000485273","ENST00000498623";
6	117060759	+	64	5	44	3	0.089	0.006	0.009	0.154924	3.48128e-09	2	gene:"RNA5SP214";transcript:"ENST00000363378";
3	143112097	+	45	11	32	8	0.259	0.024	0.034	0.452764	0	2	gene:"AC018450.2";transcript:"ENST00000492307";
X	7859366	+	31	3	23	2	0.112	0.012	0.018	0.255983	8.0033e-08	2	gene|transcript:no_feature;
X	12977009	+	349	11	242	7	0.034	0.003	0.004	0.0231737	6.89915e-07	2	gene:"TMSB4X";transcript:"ENST00000380633","ENST00000380635","ENST00000380636","ENST00000451311";
X	112856047	+	68	10	51	7	0.159	0.027	0.039	0.24721	0	2	gene:"RN7SL266P";transcript:"ENST00000465140";
6	111625904	+	77	23	55	16	0.299	0.008	0.012	0.468205	0	2	gene|transcript:no_feature;
2	169221116	+	121	5	86	4	0.046	0.004	0.005	0.0559412	5.16535e-06	2	gene|transcript:no_feature;
1	37359998	+	20	6	14	4	0.3	0	0	0.622683	0	2	gene|transcript:no_feature;
7	15111071	+	20	12	15	9	0.587	0.045	0.063	0.899832	0	2	gene|transcript:no_feature;
7	23256953	+	150	6	104	4	0.04	0.001	0.001	0.0446069	1.00501e-05	2	gene:"GPNMB";transcript:"ENST00000258733","ENST00000381990","ENST00000647578";
6	116485240	+	139	5	101	4	0.04	0	0.001	0.0440495	2.3254e-05	2	gene|transcript:no_feature;
6	27865708	+	32	9	22	6	0.319	0.057	0.081	0.576773	0	2	gene:"H2AC16","H2BC15";transcript:"ENST00000396980","ENST00000613174";
14	16056061	+	8254	124	5813	85	0.015	0.001	0.001	0.00291923	5.73968e-10	2	gene|transcript:no_feature;
6	26444151	+	45	6	31	4	0.155	0.045	0.064	0.271977	5.29798e-13	2	gene:"BTN3A3";transcript:"ENST00000471353","ENST00000482451","ENST00000487272","ENST00000487627","ENST00000494393","ENST00000496719";
6	7583024	+	243	10	169	7	0.045	0.002	0.003	0.0394954	4.19147e-09	2	gene:"DSP";transcript:"ENST00000379802","ENST00000418664";
6	84078371	+	36	10	24	6	0.277	0.002	0.004	0.523485	0	2	gene:"MRAP2";transcript:"ENST00000257776";
6	7558155	+	410	19	298	15	0.05	0.013	0.019	0.0322736	0	2	gene:"DSP";transcript:"ENST00000379802","ENST00000418664";
6	29942877	+	737	33	529	24	0.046	0.003	0.004	0.0270538	0	2	gene:"HLA-A";transcript:"ENST00000376802","ENST00000376806","ENST00000376809","ENST00000396634","ENST00000461903","ENST00000479320","ENST00000495183","ENST00000496081","ENST00000638375";
X	85938067	+	26	8	20	6	0.307	0.018	0.026	0.593631	0	2	gene|transcript:no_feature;
3	73111100	+	432	27	316	20	0.065	0.002	0.003	0.0484046	0	2	gene:"RNU2-64P";transcript:"ENST00000411315";
3	186787409	+	189	12	124	8	0.071	0.005	0.006	0.0793612	2.35367e-14	2	gene:"SNORA63";transcript:"ENST00000323963","ENST00000425053","ENST00000426808","ENST00000440191","ENST00000443963","ENST00000485101";
3	122409824	+	31	3	22	2	0.115	0.017	0.024	0.262006	6.49024e-08	2	gene:"FAM162A";transcript:"ENST00000232125","ENST00000477892";
1	86434730	+	118	14	81	9	0.123	0.002	0.003	0.168897	0	2	gene:"CLCA2";transcript:"ENST00000370565";
1	26815003	+	81	8	60	5	0.099	0.018	0.026	0.143742	3.63598e-13	2	gene:"RN7SL165P";transcript:"ENST00000477476";
1	10420040	+	53	6	36	4	0.123	0.004	0.006	0.229878	1.58662e-12	2	gene:"PGD";transcript:"ENST00000270776";
1	213405264	+	158	5	114	4	0.035	0	0.001	0.0358753	8.29216e-05	2	gene|transcript:no_feature;
1	165859488	+	112	5	81	3	0.045	0.003	0.004	0.0566817	1.34635e-05	2	gene:"UCK2";transcript:"ENST00000367879","ENST00000642653";
X	62840379	+	134	14	102	11	0.101	0.029	0.04	0.116631	7.9492e-14	2	gene|transcript:no_feature;
1	32042580	+	39	4	28	3	0.118	0.018	0.025	0.238563	2.143e-09	2	gene:"KHDRBS1";transcript:"ENST00000307714","ENST00000327300","ENST00000484270","ENST00000492989";
1	34113011	+	103	11	68	7	0.1	0.011	0.015	0.151747	0	2	gene:"RNA5SP42";transcript:"ENST00000364278";
X	12584013	+	39	4	29	2	0.102	0.002	0.003	0.21227	4.43919e-08	2	gene:"FRMPD4";transcript:"ENST00000380682","ENST00000616992","ENST00000640291","ENST00000656302","ENST00000657176","ENST00000657982","ENST00000672010","ENST00000672340","ENST00000672861","ENST00000672869","ENST00000673271","ENST00000675598";
1	26815002	+	83	5	61	3	0.061	0.001	0.001	0.0906662	6.0854e-07	2	gene:"RN7SL165P";transcript:"ENST00000477476";
X	141139041	+	29	4	22	3	0.158	0.002	0.004	0.351054	8.99878e-11	2	gene:"AC234778.1";transcript:"ENST00000399253";
6	29934253	+	86	6	64	4	0.078	0.016	0.023	0.116746	2.25437e-09	2	gene:"HLA-U";transcript:"ENST00000418981";
X	42676399	+	34	6	24	4	0.193	0.01	0.014	0.38611	2.22045e-15	2	gene:"Z93403.1";transcript:"ENST00000411879","ENST00000440002";
X	65737256	+	227	8	166	6	0.04	0.007	0.01	0.0326524	4.69095e-07	2	gene:"MSN";transcript:"ENST00000360270";
14	16055388	+	73	4	50	2	0.066	0.018	0.025	0.102082	4.1719e-06	2	gene|transcript:no_feature;
1	233137154	+	21	4	15	3	0.209	0.006	0.008	0.478805	3.66951e-12	2	gene|transcript:no_feature;
1	120942652	+	62	4	45	2	0.065	0.006	0.008	0.113043	2.69411e-06	2	gene:"RNVU1-4";transcript:"ENST00000612985","ENST00000613486","ENST00000621058","ENST00000659101";
1	26863298	+	766	22	557	16	0.03	0.002	0.003	0.0141802	2.28456e-10	2	gene:"SFN";transcript:"ENST00000339276";
14	75281180	+	67	5	47	3	0.085	0	0.001	0.144327	5.08885e-09	2	gene:"FOS";transcript:"ENST00000303562","ENST00000535987","ENST00000555347","ENST00000555686";
1	77023621	+	34	13	23	9	0.369	0.046	0.066	0.654155	0	2	gene:"ST6GALNAC5";transcript:"ENST00000318803","ENST00000477717";
7	21407734	+	205	49	155	37	0.243	0.003	0.004	0.316122	0	2	gene|transcript:no_feature;
6	27893774	+	99	8	69	5	0.079	0.005	0.007	0.111763	1.52085e-11	2	gene:"H2BC17";transcript:"ENST00000616182";
14	102517362	+	20	19	14	14	0.975	0.018	0.025	0.999959	0	2	gene|transcript:no_feature;
X	129654272	+	235	14	169	9	0.059	0.003	0.004	0.0532936	1.80966e-14	2	gene|transcript:no_feature;
14	28559572	+	81	14	62	10	0.185	0.033	0.047	0.272801	0	2	gene|transcript:no_feature;
3	11558255	+	102	6	70	4	0.059	0.001	0.001	0.0824107	1.28573e-07	2	gene|transcript:no_feature;
14	96828596	+	169	11	118	7	0.066	0	0.001	0.0699987	1.03284e-12	2	gene:"VRK1";transcript:"ENST00000555351";
3	128068007	+	64	5	45	4	0.087	0.005	0.007	0.146566	3.95003e-09	2	gene:"SEC61A1";transcript:"ENST00000243253","ENST00000424880","ENST00000464451","ENST00000483956","ENST00000498837";
14	94116565	+	128	7	92	5	0.059	0.013	0.018	0.0711875	1.84978e-09	2	gene:"IFI27";transcript:"ENST00000612499","ENST00000612813","ENST00000614288","ENST00000614648","ENST00000616764","ENST00000618863","ENST00000620066","ENST00000620396","ENST00000621160";
7	41631190	+	78	4	57	2	0.051	0.001	0.002	0.0794656	2.01606e-05	2	gene|transcript:no_feature;
7	44468032	+	120	10	87	7	0.087	0.016	0.023	0.106513	1.86517e-14	2	gene:"AC004453.1";transcript:"ENST00000487895";
12	66152826	+	121	8	89	5	0.071	0.015	0.021	0.0828689	2.7393e-11	2	gene|transcript:no_feature;
7	87176645	+	69	5	53	3	0.073	0.012	0.017	0.122987	5.04172e-08	2	gene:"DMTF1";transcript:"ENST00000331242","ENST00000394703","ENST00000413276","ENST00000447863","ENST00000547146","ENST00000579677","ENST00000579850";
12	103943853	+	51	3	35	2	0.076	0.021	0.029	0.138996	2.51225e-06	2	gene:"HSP90B1";transcript:"ENST00000550595";
7	137722139	+	71	4	49	3	0.067	0.009	0.013	0.10881	8.87968e-07	2	gene:"AC009245.1";transcript:"ENST00000456481";
12	6237862	+	125	20	85	13	0.168	0.002	0.003	0.236972	0	2	gene:"CD9";transcript:"ENST00000009180","ENST00000382515","ENST00000382518","ENST00000382519","ENST00000536586","ENST00000538834","ENST00000610354","ENST00000642746","ENST00000645368","ENST00000646407","ENST00000676638","ENST00000676764","ENST00000676788","ENST00000677318","ENST00000677572","ENST00000677585","ENST00000677718","ENST00000678719";
2	5487504	+	43	17	30	12	0.395	0.004	0.006	0.656882	0	2	gene|transcript:no_feature;
2	44270828	+	47	6	34	4	0.126	0.001	0.001	0.236175	6.91425e-12	2	gene:"AC013717.1","RPL12P19";transcript:"ENST00000649044";
X	44245269	+	226	14	174	11	0.062	0.006	0.008	0.0582326	8.88178e-16	2	gene|transcript:no_feature;
6	83707254	+	31	8	23	6	0.253	0.014	0.02	0.489996	0	2	gene|transcript:no_feature;
12	92848960	+	171	7	127	5	0.041	0.005	0.007	0.0403179	1.89516e-06	2	gene|transcript:no_feature;
6	26217153	+	141	9	98	6	0.068	0.004	0.005	0.0810024	7.76224e-12	2	gene:"H2AC8";transcript:"ENST00000303910";
14	39034073	+	99	8	68	5	0.079	0.012	0.017	0.112392	1.80833e-12	2	gene|transcript:no_feature;
3	62926538	+	44	6	31	4	0.137	0.001	0.002	0.263043	2.38876e-12	2	gene:"AC096915.1";transcript:"ENST00000456185";
X	68890994	+	52	13	40	9	0.26	0.024	0.033	0.44038	0	2	gene|transcript:no_feature;
3	142673748	+	50	9	38	7	0.195	0.014	0.02	0.342878	0	2	gene:"PLS1","RN7SKP25";transcript:"ENST00000362449","ENST00000476044";
X	148052735	+	53	6	38	4	0.131	0.012	0.017	0.239488	5.89417e-13	2	gene:"FTH1P8";transcript:"ENST00000498161";
3	196829502	+	44	4	32	3	0.104	0.013	0.018	0.202013	8.18926e-09	2	gene:"PAK2";transcript:"ENST00000327134";
3	128052503	+	168	6	123	4	0.04	0.003	0.004	0.0392941	6.5188e-06	2	gene:"SEC61A1";transcript:"ENST00000464451";
14	55672972	+	38	5	27	4	0.155	0.028	0.039	0.304144	2.92988e-12	2	gene:"KTN1";transcript:"ENST00000395308","ENST00000395309","ENST00000555506";
14	23322252	+	52	4	38	2	0.079	0.01	0.014	0.149738	4.04042e-07	2	gene:"BCL2L2-PABPN1","PABPN1";transcript:"ENST00000556821","ENST00000557008";
X	71296598	+	52	4	35	2	0.088	0.021	0.03	0.159773	2.75002e-07	2	gene:"NONO";transcript:"ENST00000276079","ENST00000373841","ENST00000373856","ENST00000413858","ENST00000418921","ENST00000420903","ENST00000450092","ENST00000454976","ENST00000471419","ENST00000472185","ENST00000473525","ENST00000474431","ENST00000490044","ENST00000535149","ENST00000676495","ENST00000676499","ENST00000676797","ENST00000677014","ENST00000677218","ENST00000677245","ENST00000677274…
X	2740893	+	50	4	35	2	0.084	0.005	0.007	0.168072	2.28081e-07	2	gene:"CD99";transcript:"ENST00000381177","ENST00000381187","ENST00000381192","ENST00000611428","ENST00000624481";
12	115222750	+	36	11	27	9	0.301	0.066	0.094	0.53601	0	2	gene|transcript:no_feature;
12	49272972	+	210	16	146	10	0.073	0.017	0.024	0.0715452	3.7359e-13	2	gene:"TUBA1C";transcript:"ENST00000301072","ENST00000541364","ENST00000552448","ENST00000639419";
12	131898375	+	27	14	20	10	0.514	0.091	0.129	0.81406	0	2	gene:"ULK1";transcript:"ENST00000321867";
3	195265616	+	86	11	63	8	0.133	0.007	0.01	0.196108	0	2	gene|transcript:no_feature;
X	150517392	+	74	9	56	7	0.126	0.01	0.015	0.194774	0	2	gene|transcript:no_feature;
X	91798201	+	328	12	242	9	0.038	0.006	0.009	0.0266587	3.69285e-09	2	gene:"RNU2-26P";transcript:"ENST00000298274";
14	86164327	+	198	19	146	14	0.099	0.004	0.005	0.105464	0	2	gene|transcript:no_feature;
7	1983053	+	57	9	44	7	0.164	0.005	0.008	0.280763	0	2	gene|transcript:no_feature;
6	30616468	+	74	9	54	7	0.125	0.035	0.049	0.180436	2.22045e-16	2	gene|transcript:no_feature;
6	7585968	+	39	5	26	3	0.14	0.002	0.003	0.295964	9.35341e-12	2	gene:"DSP";transcript:"ENST00000379802","ENST00000418664";
6	33085220	+	121	4	84	3	0.04	0.005	0.007	0.0498057	9.59731e-05	2	gene:"HLA-DPB1";transcript:"ENST00000416804","ENST00000418931","ENST00000428835","ENST00000498038";
6	27838755	+	141	14	103	9	0.102	0.032	0.045	0.114191	1.27121e-13	2	gene:"H2BC15";transcript:"ENST00000449538","ENST00000606613","ENST00000612898";
X	129654274	+	171	9	123	6	0.052	0.002	0.003	0.0528591	2.75726e-09	2	gene|transcript:no_feature;
X	148052734	+	57	4	41	2	0.073	0.007	0.011	0.136625	7.75601e-07	2	gene:"FTH1P8";transcript:"ENST00000498161";
X	101412197	+	36	6	27	4	0.176	0.052	0.074	0.328774	3.50831e-14	2	gene:"HNRNPH2","RPL36A-HNRNPH2";transcript:"ENST00000316594","ENST00000409338";
12	65512196	+	63	6	45	4	0.097	0.01	0.014	0.161415	2.57928e-10	2	gene|transcript:no_feature;
12	8847673	+	44	3	30	2	0.076	0.017	0.024	0.155992	9.4035e-06	2	gene:"A2ML1";transcript:"ENST00000299698","ENST00000539547","ENST00000541459";
12	108136239	+	131	5	106	4	0.043	0.001	0.002	0.0548973	1.21068e-05	2	gene:"WSCD2";transcript:"ENST00000546401","ENST00000550529","ENST00000551057","ENST00000551106","ENST00000551734","ENST00000552195";
7	32491296	+	21	7	15	5	0.334	0.011	0.016	0.659756	0	2	gene|transcript:no_feature;
12	4597111	+	71	10	51	6	0.136	0.061	0.087	0.180624	9.861e-12	2	gene:"DYRK4";transcript:"ENST00000010132","ENST00000540757","ENST00000543431";
12	49367064	+	241	15	175	11	0.064	0.003	0.004	0.057863	1.11022e-16	2	gene:"SPATS2";transcript:"ENST00000548377","ENST00000548654","ENST00000549179";
1	5567284	+	24	6	18	4	0.244	0.004	0.006	0.514976	4.44089e-16	2	gene|transcript:no_feature;
1	154259769	+	605	19	438	14	0.033	0.004	0.005	0.0174427	2.21891e-10	2	gene:"SNORA58B","UBAP2L";transcript:"ENST00000271877","ENST00000433615";
1	184507639	+	29	4	20	2	0.138	0.004	0.005	0.317341	2.62224e-09	2	gene:"C1orf21";transcript:"ENST00000235307","ENST00000648109","ENST00000675061","ENST00000675148","ENST00000675405";
14	20681737	+	60	44	43	32	0.748	0.007	0.011	0.952763	0	2	gene|transcript:no_feature;
14	22836626	+	48	9	35	6	0.206	0.008	0.011	0.376632	0	2	gene:"MMP14";transcript:"ENST00000547074","ENST00000547279";
2	41907071	+	46	46	33	33	1	0	0	1	0	2	gene|transcript:no_feature;
2	186625555	+	31	5	22	4	0.178	0.025	0.036	0.366163	4.11449e-13	2	gene:"ITGAV";transcript:"ENST00000261023","ENST00000374907","ENST00000433736";
6	27235570	+	51	3	37	2	0.07	0.004	0.005	0.139814	3.66457e-06	2	gene|transcript:no_feature;
X	4242256	+	35	12	25	9	0.357	0.035	0.049	0.620536	0	2	gene|transcript:no_feature;
14	93322590	+	82	32	59	22	0.381	0.049	0.07	0.573752	0	2	gene|transcript:no_feature;
X	123432519	+	82	20	60	13	0.368	0.019	0.026	0.603353	0	2	gene:"GRIA3";transcript:"ENST00000541091","ENST00000620581";
14	105419884	+	157	9	127	7	0.067	0.011	0.015	0.0747842	5.20453e-11	2	gene:"MTA1";transcript:"ENST00000548638";
X	115649540	+	69	6	50	4	0.096	0.01	0.013	0.152709	6.82072e-11	2	gene:"PLS3";transcript:"ENST00000289290","ENST00000355899","ENST00000420625","ENST00000481823","ENST00000539310";
X	13573903	+	71	11	50	7	0.157	0.005	0.008	0.249824	0	2	gene:"EGFL6";transcript:"ENST00000361306","ENST00000380602";
14	75278878	+	79	11	56	7	0.147	0.001	0.001	0.229193	0	2	gene:"FOS";transcript:"ENST00000303562";
14	94619466	+	78	10	54	7	0.145	0.007	0.009	0.23098	0	2	gene:"AL049839.2","SERPINA3";transcript:"ENST00000393078","ENST00000393080","ENST00000467132","ENST00000482740","ENST00000553947","ENST00000555820","ENST00000556388","ENST00000556968","ENST00000621603";
14	32094246	+	43	6	30	4	0.157	0.026	0.037	0.297959	4.79616e-13	2	gene:"ARHGAP5";transcript:"ENST00000345122","ENST00000396582";
2	229809034	+	80	45	57	32	0.574	0.028	0.039	0.814174	0	2	gene|transcript:no_feature;
2	3575648	+	96	11	69	7	0.129	0.008	0.012	0.189406	0	2	gene:"RPS7";transcript:"ENST00000406376","ENST00000407445","ENST00000479123","ENST00000481006","ENST00000491937","ENST00000647131";
1	150211775	+	55	4	40	3	0.081	0.003	0.004	0.148467	9.20788e-08	2	gene:"RN7SL480P";transcript:"ENST00000581481";
2	189923637	+	52	6	39	5	0.129	0.033	0.047	0.223645	3.84581e-13	2	gene:"HNRNPCP2";transcript:"ENST00000399515";
1	155323623	+	45	8	32	5	0.183	0.023	0.033	0.331836	0	2	gene:"RUSC1";transcript:"ENST00000467820";
7	50621112	+	29	5	21	4	0.19	0.036	0.051	0.392828	1.18572e-13	2	gene|transcript:no_feature;
1	178774982	+	75	8	61	6	0.153	0.053	0.075	0.215624	6.66134e-16	2	gene:"RALGPS2";transcript:"ENST00000324778","ENST00000495034";
1	44777768	+	495	13	339	8	0.027	0	0	0.0155645	3.90584e-06	2	gene:"RPS8";transcript:"ENST00000484599";
1	149851466	+	515	17	373	12	0.035	0	0.001	0.0199324	2.50817e-10	2	gene:"H2AC19";transcript:"ENST00000607355";
6	117264920	+	91	6	66	4	0.069	0.014	0.02	0.0955686	2.7364e-09	2	gene|transcript:no_feature;
1	159053579	+	104	6	75	4	0.063	0.011	0.015	0.0841076	1.03544e-08	2	gene:"IFI16";transcript:"ENST00000295809","ENST00000340979","ENST00000359709","ENST00000368131","ENST00000368132","ENST00000448393","ENST00000483916","ENST00000493884","ENST00000562225";
12	50313532	+	26	3	19	2	0.132	0.012	0.016	0.31685	1.84417e-08	2	gene|transcript:no_feature;
1	59840365	+	23	3	17	2	0.133	0.002	0.003	0.345898	9.70558e-08	2	gene:"HOOK1";transcript:"ENST00000371208","ENST00000465876";
12	49273200	+	133	8	98	6	0.062	0.006	0.009	0.0722633	1.02595e-09	2	gene:"TUBA1C";transcript:"ENST00000301072","ENST00000541364","ENST00000552448","ENST00000639419";
12	69348496	+	413	17	296	11	0.041	0.004	0.006	0.0271852	1.56986e-12	2	gene:"LYZ";transcript:"ENST00000261267";
12	49272984	+	117	6	83	4	0.054	0.008	0.011	0.0653394	4.85796e-07	2	gene:"TUBA1C";transcript:"ENST00000301072","ENST00000541364","ENST00000552448","ENST00000639419";
12	6510345	+	720	25	503	18	0.037	0.005	0.007	0.0197338	4.55191e-15	2	gene:"AC006064.5","NCAPD2","SCARNA10";transcript:"ENST00000459255","ENST00000539714","ENST00000541399","ENST00000541782";
12	110339388	+	51	3	36	2	0.071	0.003	0.004	0.13953	4.14303e-06	2	gene:"ATP2A2";transcript:"ENST00000308664","ENST00000377685","ENST00000539276";
12	69350165	+	223	16	158	11	0.074	0.002	0.003	0.0739154	0	2	gene:"LYZ";transcript:"ENST00000261267";
12	110340737	+	44	3	32	2	0.071	0.007	0.011	0.150675	1.217e-05	2	gene:"ATP2A2";transcript:"ENST00000308664","ENST00000377685","ENST00000539276";
12	103931619	+	98	9	72	6	0.097	0.01	0.014	0.135575	4.21885e-14	2	gene:"HSP90B1";transcript:"ENST00000540297","ENST00000548622","ENST00000549334","ENST00000640977";
12	49272983	+	118	6	83	4	0.055	0.009	0.013	0.0660981	4.17983e-07	2	gene:"TUBA1C";transcript:"ENST00000301072","ENST00000541364","ENST00000552448","ENST00000639419";
7	143354327	+	42	27	30	19	0.681	0.023	0.032	0.928925	0	2	gene|transcript:no_feature;
7	103298073	+	179	12	149	9	0.104	0.038	0.053	0.103362	0	2	gene:"PMPCB";transcript:"ENST00000249269","ENST00000428154","ENST00000443722";
X	45967343	+	21	15	15	11	0.72	0.005	0.007	0.965246	0	2	gene|transcript:no_feature;
1	86455841	+	55	6	40	4	0.116	0.007	0.011	0.212314	1.76321e-11	2	gene:"CLCA2";transcript:"ENST00000370565";
3	111050675	+	33	6	24	4	0.198	0.042	0.059	0.392828	5.55111e-16	2	gene|transcript:no_feature;
3	128068004	+	71	5	51	3	0.069	0.014	0.02	0.110591	9.29392e-08	2	gene:"SEC61A1";transcript:"ENST00000243253","ENST00000424880","ENST00000464451","ENST00000483956","ENST00000498837";
3	128813775	+	55	5	38	3	0.115	0	0.001	0.21937	1.25836e-10	2	gene:"RAB7A";transcript:"ENST00000265062","ENST00000482525","ENST00000490093","ENST00000674589","ENST00000674593","ENST00000674748","ENST00000675342","ENST00000675497","ENST00000675712","ENST00000675864","ENST00000676147","ENST00000676214","ENST00000676425";
3	41233442	+	74	5	53	3	0.069	0.002	0.002	0.109468	1.81751e-07	2	gene:"CTNNB1";transcript:"ENST00000405570","ENST00000431914","ENST00000441708","ENST00000450969","ENST00000642248","ENST00000642315","ENST00000642886","ENST00000643865","ENST00000643977","ENST00000643992","ENST00000644524","ENST00000644678","ENST00000644867","ENST00000644873","ENST00000645276","ENST00000645305","ENST00000645320","ENST00000645493","ENST00000646074","ENST00000646116","ENST000006461…
14	16055777	+	252	54	182	40	0.221	0.025	0.036	0.26796	0	2	gene|transcript:no_feature;
14	104013864	+	118	19	81	13	0.326	0.013	0.018	0.539999	0	2	gene:"RN7SL634P","TDRD9";transcript:"ENST00000339063","ENST00000485467";
14	101678341	+	39	5	29	3	0.128	0.033	0.047	0.251231	8.08427e-11	2	gene:"AL355032.1";transcript:"ENST00000472981";
X	24314035	+	27	25	19	17	0.924	0.008	0.011	0.999124	0	2	gene|transcript:no_feature;
X	154400402	+	189	15	134	10	0.08	0.008	0.012	0.0845384	0	2	gene:"RPL10","SNORA70";transcript:"ENST00000344746","ENST00000369817","ENST00000384436","ENST00000406022","ENST00000427682","ENST00000436473","ENST00000449494","ENST00000458500","ENST00000467168","ENST00000482732","ENST00000485196","ENST00000489200","ENST00000491035","ENST00000492572";
X	112856051	+	69	3	52	2	0.051	0	0	0.0867761	4.87161e-05	2	gene:"RN7SL266P";transcript:"ENST00000465140";
17	81641256	+	39	3	27	2	0.087	0.02	0.029	0.185293	3.76911e-06	2	gene:"TSPAN10";transcript:"ENST00000574882";
6	27235556	+	46	21	34	15	0.452	0.018	0.026	0.718458	0	2	gene|transcript:no_feature;
6	29888602	+	478	19	341	13	0.04	0.006	0.009	0.0238791	7.21645e-14	2	gene:"HLA-H";transcript:"ENST00000383620";
17	40923939	+	31	3	24	2	0.116	0.01	0.014	0.271224	6.77132e-08	2	gene:"AC004231.1";transcript:"ENST00000418393";
6	27810469	+	115	5	82	3	0.044	0.001	0.002	0.0564198	1.41383e-05	2	gene:"H3C10";transcript:"ENST00000369163";
6	30490481	+	263	9	187	6	0.037	0.001	0.002	0.0301981	3.25302e-07	2	gene:"HLA-E";transcript:"ENST00000376630","ENST00000493699";
12	55625990	+	52	5	37	3	0.104	0.012	0.017	0.189136	3.12884e-10	2	gene|transcript:no_feature;
7	71055045	+	46	5	37	4	0.146	0.038	0.054	0.264369	1.8338e-11	2	gene|transcript:no_feature;
6	26217157	+	123	9	85	6	0.086	0.018	0.025	0.103608	3.50386e-13	2	gene:"H2AC8";transcript:"ENST00000303910";
6	7580333	+	118	9	83	6	0.072	0.011	0.015	0.0920433	3.28038e-12	2	gene:"DSP";transcript:"ENST00000379802","ENST00000418664";
2	78701663	+	4998	78	3814	58	0.016	0.001	0.001	0.0034983	3.66057e-08	2	gene|transcript:no_feature;
2	45799747	+	123	11	87	7	0.084	0.029	0.041	0.0953356	0	2	gene:"PRKCE";transcript:"ENST00000421201","ENST00000467135","ENST00000476675","ENST00000480453","ENST00000497602";
2	175400243	+	29	15	22	12	0.488	0.099	0.141	0.787087	0	2	gene:"AC093459.1";transcript:"ENST00000438963","ENST00000444567","ENST00000653625";
2	188995757	+	1350	30	973	22	0.023	0.002	0.003	0.00840942	3.40674e-09	2	gene:"COL3A1";transcript:"ENST00000304636","ENST00000317840";
2	70088242	+	67	5	48	3	0.084	0.024	0.034	0.130901	2.09099e-08	2	gene:"PCBP1";transcript:"ENST00000303577";
2	189923253	+	57	3	40	2	0.075	0.004	0.006	0.152106	2.50125e-06	2	gene:"C2orf88";transcript:"ENST00000478197","ENST00000495546";
15	84012921	+	96	34	70	25	0.365	0.036	0.051	0.541902	0	2	gene:"ADAMTSL3";transcript:"ENST00000286744","ENST00000561483","ENST00000567476";
14	32883338	+	26	14	19	11	0.566	0.089	0.126	0.863426	0	2	gene|transcript:no_feature;
14	20415023	+	250	35	175	25	0.355	0.004	0.006	0.532023	0	2	gene:"RNA5SP382";transcript:"ENST00000363355";
14	75280976	+	164	6	115	4	0.038	0.003	0.004	0.0390321	2.29572e-05	2	gene:"FOS";transcript:"ENST00000303562","ENST00000535987","ENST00000555347","ENST00000555672","ENST00000555686";
14	75281702	+	29	4	20	2	0.138	0.004	0.005	0.317341	2.62224e-09	2	gene:"FOS";transcript:"ENST00000303562";
17	35889786	+	39	3	27	2	0.092	0.005	0.007	0.202606	4.46298e-07	2	gene:"7SK";transcript:"ENST00000603504";
14	49586856	+	1889	46	1321	31	0.023	0.004	0.005	0.00746357	2.44249e-15	2	gene:"RN7SL1";transcript:"ENST00000618786";
1	31672648	+	25	6	18	4	0.276	0.094	0.133	0.510654	0	2	gene|transcript:no_feature;
6	12514436	+	129	5	89	3	0.04	0.003	0.005	0.0492493	4.11918e-05	2	gene:"RPL15P3";transcript:"ENST00000391491";
6	26251744	+	57	5	40	3	0.087	0.008	0.012	0.161645	9.41154e-09	2	gene:"H2BC9";transcript:"ENST00000619466";
6	30008320	+	320	12	237	9	0.04	0.004	0.005	0.0292912	2.11718e-09	2	gene:"HLA-J";transcript:"ENST00000462773","ENST00000469281","ENST00000494367","ENST00000495278";
6	7583299	+	250	8	171	5	0.034	0.004	0.005	0.0279817	1.11978e-05	2	gene:"DSP";transcript:"ENST00000379802","ENST00000418664";
6	27815318	+	64	8	44	5	0.144	0.007	0.01	0.246828	2.22045e-16	2	gene:"H2BC14";transcript:"ENST00000621112";
6	71585568	+	26	5	19	3	0.189	0.002	0.004	0.41347	1.51745e-12	2	gene:"KRT19P1";transcript:"ENST00000405746";
6	29888217	+	38	6	27	4	0.157	0.01	0.014	0.311561	3.00426e-13	2	gene:"HLA-H";transcript:"ENST00000383620";
12	46241020	+	65	6	44	4	0.104	0.02	0.029	0.169177	2.6426e-10	2	gene|transcript:no_feature;
14	16056310	+	269	20	190	14	0.076	0.002	0.003	0.0709027	0	2	gene|transcript:no_feature;
14	90766852	+	70	8	47	5	0.116	0.011	0.015	0.196696	3.21965e-15	2	gene:"AL122020.1";transcript:"ENST00000472287";
3	107118459	+	36	9	27	6	0.281	0.098	0.138	0.461534	7.77156e-16	2	gene|transcript:no_feature;
3	22381955	+	107	8	76	5	0.079	0.006	0.008	0.107836	1.84159e-11	2	gene:"HMGB1P5";transcript:"ENST00000255320","ENST00000451497";
15	54732083	+	48	9	35	6	0.185	0.039	0.055	0.321244	0	2	gene|transcript:no_feature;
2	42436600	+	492	35	373	26	0.151	0.012	0.017	0.17006	0	2	gene|transcript:no_feature;
2	85544824	+	41	5	29	3	0.137	0.002	0.004	0.276507	1.25948e-11	2	gene:"MAT2A";transcript:"ENST00000306434";
14	49383665	+	35	10	25	8	0.326	0.157	0.223	0.466048	1.47771e-13	2	gene|transcript:no_feature;
2	11584962	+	320	9	227	6	0.03	0.001	0.001	0.0210702	1.09526e-05	2	gene:"GREB1","RN7SL674P";transcript:"ENST00000234142","ENST00000381486";
2	112021662	+	93	7	74	5	0.126	0.016	0.022	0.207709	5.39568e-14	2	gene:"MERTK";transcript:"ENST00000295408","ENST00000409780","ENST00000421804","ENST00000439966","ENST00000449344","ENST00000616902";
2	205120896	+	51	19	36	13	0.369	0.025	0.036	0.603875	0	2	gene:"PARD3B";transcript:"ENST00000406610","ENST00000613457","ENST00000614500","ENST00000622699";
12	56190420	+	46	41	31	28	0.91	0.018	0.025	0.997194	0	2	gene|transcript:no_feature;
12	118246426	+	70	7	50	5	0.105	0.016	0.022	0.164887	5.48672e-13	2	gene:"RPS2P5";transcript:"ENST00000488803";
3	186175363	+	36	23	26	17	0.631	0.018	0.026	0.900906	0	2	gene|transcript:no_feature;
3	128814135	+	29	4	21	2	0.139	0.007	0.009	0.316082	2.21568e-09	2	gene:"RAB7A";transcript:"ENST00000265062","ENST00000482525","ENST00000674589","ENST00000674593","ENST00000674748","ENST00000675342","ENST00000675497","ENST00000675712","ENST00000675864","ENST00000676147","ENST00000676214","ENST00000676425";
3	29664394	+	36	3	24	2	0.093	0.022	0.032	0.205975	2.0967e-06	2	gene:"RBMS3";transcript:"ENST00000383766","ENST00000383767","ENST00000434693","ENST00000452462","ENST00000636680";
1	109981895	+	28	13	20	9	0.471	0.009	0.013	0.787069	0	2	gene|transcript:no_feature;
3	184324346	+	183	7	138	5	0.041	0.003	0.005	0.0398871	8.31111e-07	2	gene:"EIF4G1";transcript:"ENST00000413967","ENST00000426123","ENST00000444861";
1	23695821	+	421	14	301	10	0.035	0	0	0.0224979	3.50509e-09	2	gene:"RPL11";transcript:"ENST00000374550","ENST00000443624","ENST00000458455","ENST00000467075","ENST00000482370","ENST00000643754";
3	217713	+	26	8	19	5	0.316	0.053	0.075	0.595508	0	2	gene:"CHL1";transcript:"ENST00000421198","ENST00000427688","ENST00000449294";
3	184327248	+	78	8	57	6	0.116	0.012	0.017	0.177164	8.65974e-15	2	gene:"EIF4G1";transcript:"ENST00000448284";
1	144593332	+	27	6	20	4	0.265	0.003	0.004	0.544503	0	2	gene:"PPIAL4F";transcript:"ENST00000581138";
1	145281164	+	714	26	508	18	0.036	0.004	0.006	0.0191647	2.22045e-16	2	gene:"AC245014.3","RNVU1-14";transcript:"ENST00000384770","ENST00000618589";
1	201332584	+	50	3	35	2	0.064	0.011	0.015	0.128401	2.64792e-05	2	gene:"PKP1";transcript:"ENST00000263946","ENST00000367324";
14	85271998	+	295	27	223	19	0.095	0.014	0.02	0.0871703	0	2	gene|transcript:no_feature;
1	26542952	+	27	17	19	12	0.654	0.038	0.054	0.92636	0	2	gene:"RPS6KA1";transcript:"ENST00000529454";
14	73110938	+	44	4	31	3	0.105	0.033	0.046	0.197176	3.21666e-08	2	gene:"RBM25";transcript:"ENST00000261973","ENST00000527432","ENST00000527449","ENST00000528081","ENST00000532483","ENST00000532683";
1	149636818	+	593	25	449	18	0.043	0.005	0.007	0.0260638	0	2	gene:"RNVU1-30";transcript:"ENST00000384101","ENST00000429388","ENST00000620190","ENST00000622695";
1	155738313	+	42	3	29	2	0.089	0.022	0.031	0.190096	3.2462e-06	2	gene:"DAP3";transcript:"ENST00000343043","ENST00000368336","ENST00000421487","ENST00000463295","ENST00000471642","ENST00000475056","ENST00000476444","ENST00000477394","ENST00000490249","ENST00000491777","ENST00000535183";
4	56500616	+	51	5	36	4	0.111	0.004	0.006	0.204836	2.01497e-10	2	gene:"SRP72";transcript:"ENST00000507126","ENST00000510663","ENST00000642900","ENST00000646222";
1	209431078	+	238	12	165	9	0.057	0.008	0.012	0.0492207	3.2736e-12	2	gene:"MIR205HG";transcript:"ENST00000366437","ENST00000429156","ENST00000431096","ENST00000433108","ENST00000440276","ENST00000451937","ENST00000458250","ENST00000603283","ENST00000657184","ENST00000660261","ENST00000660782","ENST00000667171","ENST00000670788";
4	168896102	+	34	7	24	5	0.206	0.044	0.063	0.399263	0	2	gene:"PALLD";transcript:"ENST00000507325","ENST00000510998","ENST00000511611";
4	87982816	+	49	4	34	3	0.102	0.013	0.019	0.198025	1.31779e-08	2	gene:"SPP1";transcript:"ENST00000237623","ENST00000360804","ENST00000395080","ENST00000509659","ENST00000614857";
4	118279222	+	236	7	167	5	0.03	0.001	0.002	0.0245634	9.26144e-05	2	gene:"SNHG8","SNORA24";transcript:"ENST00000384096","ENST00000602414","ENST00000602483","ENST00000602520","ENST00000602573","ENST00000602819","ENST00000652022","ENST00000654083","ENST00000665363","ENST00000667980";
4	122896342	+	32	7	23	5	0.217	0.04	0.056	0.423242	0	2	gene:"FGF2";transcript:"ENST00000264498","ENST00000644866";
6	10113375	+	24	23	17	16	0.976	0.017	0.024	0.999968	0	2	gene|transcript:no_feature;
6	32443348	+	57	6	39	4	0.126	0.015	0.021	0.222552	2.8666e-12	2	gene:"HLA-DRA";transcript:"ENST00000374982","ENST00000395388";
6	158852568	+	80	10	58	7	0.124	0.008	0.011	0.18686	0	2	gene|transcript:no_feature;
12	103858407	+	74	5	57	3	0.069	0.003	0.004	0.110448	1.98987e-07	2	gene|transcript:no_feature;
12	62755892	+	50	3	35	2	0.066	0.008	0.011	0.136062	2.04495e-05	2	gene:"GAPDHP44";transcript:"ENST00000513513";
3	46479434	+	128	11	90	7	0.081	0.029	0.041	0.0896533	0	2	gene|transcript:no_feature;
3	128069892	+	44	6	30	4	0.171	0.006	0.008	0.337667	1.62093e-14	2	gene:"SEC61A1";transcript:"ENST00000243253","ENST00000424880","ENST00000483956";
3	31623704	+	29	3	21	2	0.105	0.007	0.011	0.256627	6.53697e-07	2	gene:"STT3B";transcript:"ENST00000295770";
17	38810259	+	33	8	25	6	0.268	0.063	0.089	0.483899	0	2	gene|transcript:no_feature;
17	51351422	+	34	3	25	2	0.101	0.009	0.013	0.228242	1.79879e-07	2	gene:"LINC02073";transcript:"ENST00000654524","ENST00000663733";
17	82031289	+	77	4	56	2	0.052	0.001	0.001	0.0816121	1.72638e-05	2	gene|transcript:no_feature;
17	7576620	+	50	6	36	4	0.127	0.009	0.013	0.230826	9.5568e-13	2	gene:"AC016876.2","EIF4A1","SENP3-EIF4A1";transcript:"ENST00000577731","ENST00000578495","ENST00000578754","ENST00000581384","ENST00000583802","ENST00000584784","ENST00000584860","ENST00000584901","ENST00000585024";
17	7576617	+	64	5	46	3	0.085	0.02	0.028	0.139339	1.60224e-08	2	gene:"AC016876.2","EIF4A1","SENP3-EIF4A1";transcript:"ENST00000577731","ENST00000578495","ENST00000578754","ENST00000581384","ENST00000583802","ENST00000584784","ENST00000584860","ENST00000584901","ENST00000585024";
17	17485542	+	22	6	17	4	0.295	0.039	0.055	0.591106	0	2	gene:"MED9";transcript:"ENST00000268711","ENST00000580462","ENST00000581315","ENST00000624097";
17	46693891	+	44	3	32	2	0.068	0.002	0.003	0.144478	1.54534e-05	2	gene:"NSF";transcript:"ENST00000398238","ENST00000575068";
17	16382025	+	198	22	143	16	0.113	0.006	0.008	0.125243	0	2	gene:"UBB";transcript:"ENST00000302182","ENST00000395837","ENST00000395839","ENST00000535788","ENST00000578649","ENST00000614404";
6	27209905	+	72	63	50	44	0.877	0.021	0.029	0.991132	0	2	gene|transcript:no_feature;
15	44655215	+	68	5	54	3	0.076	0.004	0.005	0.134565	7.33997e-08	2	gene|transcript:no_feature;
15	92711923	+	66	4	48	3	0.071	0.009	0.013	0.118474	3.89155e-07	2	gene:"HMGN1P38";transcript:"ENST00000431116";
15	45052817	+	40	3	28	2	0.099	0.001	0.001	0.222004	2.37391e-07	2	gene:"SORD";transcript:"ENST00000558789","ENST00000674387";
17	20785646	+	35	7	25	5	0.205	0.007	0.009	0.403931	1.11022e-16	2	gene:"SCDP1";transcript:"ENST00000455244";
15	51379603	+	37	37	28	28	1	0	0	1	0	2	gene:"GLDN";transcript:"ENST00000335449","ENST00000396399","ENST00000464150","ENST00000558286","ENST00000558426","ENST00000559317","ENST00000560215","ENST00000560690","ENST00000561194","ENST00000612989";
17	44352408	+	60	6	44	4	0.1	0.008	0.011	0.171693	1.35661e-10	2	gene:"GRN";transcript:"ENST00000053867","ENST00000586242","ENST00000586443","ENST00000589265","ENST00000639447";
15	90229331	+	39	4	27	3	0.136	0.025	0.036	0.281287	4.92065e-10	2	gene:"SEMA4B";transcript:"ENST00000332496","ENST00000411539","ENST00000558065","ENST00000559074";
17	4890571	+	44	3	31	2	0.073	0.013	0.018	0.152884	1.115e-05	2	gene:"MINK1";transcript:"ENST00000347992","ENST00000453408","ENST00000572330","ENST00000574453";
17	20785645	+	49	5	35	3	0.115	0.005	0.007	0.221158	9.75612e-11	2	gene:"SCDP1";transcript:"ENST00000455244";
6	110045710	+	62	3	42	2	0.064	0.013	0.019	0.114251	1.34106e-05	2	gene|transcript:no_feature;
2	24364737	+	30	4	23	3	0.148	0.004	0.006	0.32677	1.86417e-10	2	gene|transcript:no_feature;
3	94802391	+	169	9	123	6	0.082	0.013	0.019	0.109611	3.64597e-13	2	gene|transcript:no_feature;
3	184306459	+	114	8	87	6	0.076	0.004	0.006	0.0971117	1.47261e-11	2	gene:"PSMD2";transcript:"ENST00000432855","ENST00000496925";
3	120121133	+	26	4	20	3	0.169	0.002	0.002	0.382544	3.99925e-11	2	gene:"AC092910.3";transcript:"ENST00000484076";
1	36731724	+	23	8	17	6	0.348	0.062	0.087	0.653761	0	2	gene|transcript:no_feature;
4	8760964	+	155	14	113	10	0.12	0.004	0.005	0.157603	0	2	gene|transcript:no_feature;
12	3293178	+	29	4	21	2	0.138	0.004	0.005	0.315206	2.26033e-09	2	gene|transcript:no_feature;
12	110340824	+	51	3	36	2	0.07	0.001	0.001	0.137922	4.26468e-06	2	gene:"ATP2A2";transcript:"ENST00000308664","ENST00000377685","ENST00000539276";
12	62755897	+	32	4	23	2	0.121	0.01	0.014	0.272266	6.9012e-09	2	gene:"GAPDHP44";transcript:"ENST00000513513";
12	78007305	+	26	3	19	2	0.135	0.014	0.019	0.323655	1.52882e-08	2	gene:"NAV3";transcript:"ENST00000549464","ENST00000550673";
6	40503768	+	64	10	47	7	0.165	0.04	0.057	0.255707	1.11022e-15	2	gene|transcript:no_feature;
12	5432933	+	29	14	22	10	0.482	0.003	0.004	0.794154	0	2	gene:"NTF3";transcript:"ENST00000535299";
6	7582732	+	445	14	324	10	0.033	0.002	0.003	0.0195874	1.75127e-08	2	gene:"DSP";transcript:"ENST00000379802","ENST00000418664";
6	30724351	+	47	5	35	3	0.108	0.005	0.007	0.209067	1.10127e-09	2	gene:"TUBB";transcript:"ENST00000327892","ENST00000330914","ENST00000396384","ENST00000396389";
2	136589894	+	30	6	23	4	0.201	0.021	0.03	0.410649	1.07692e-14	2	gene|transcript:no_feature;
2	28788702	+	64	3	44	2	0.059	0.008	0.011	0.10612	1.92698e-05	2	gene:"PPP1CB";transcript:"ENST00000296122","ENST00000358506","ENST00000395366";
17	20787817	+	41	4	30	3	0.104	0.015	0.021	0.219996	2.80588e-08	2	gene|transcript:no_feature;
4	73623204	+	54	7	39	4	0.128	0.021	0.03	0.221832	1.18128e-13	2	gene|transcript:no_feature;
17	11903207	+	54	22	39	16	0.418	0.015	0.021	0.664699	0	2	gene:"DNAH9";transcript:"ENST00000262442","ENST00000396001","ENST00000454412","ENST00000581682","ENST00000608377";
12	56820373	+	42	3	32	2	0.082	0.002	0.003	0.173212	1.07162e-06	2	gene|transcript:no_feature;
12	13683589	+	53	5	37	3	0.089	0.01	0.014	0.168111	6.09811e-09	2	gene:"RN7SKP162";transcript:"ENST00000363605";
12	8823825	+	42	3	30	2	0.074	0.01	0.014	0.159839	8.94383e-06	2	gene:"A2ML1";transcript:"ENST00000537546";
15	64757651	+	70	8	54	5	0.128	0.041	0.057	0.182535	6.43929e-15	2	gene|transcript:no_feature;
12	104265686	+	222	22	159	16	0.107	0.008	0.011	0.114072	0	2	gene:"RPL18AP3";transcript:"ENST00000526006";
15	60736831	+	421	19	303	13	0.044	0.002	0.003	0.0301981	1.06581e-14	2	gene:"RNA5SP397";transcript:"ENST00000391323";
2	212196865	+	128	20	95	15	0.155	0.019	0.027	0.201843	0	2	gene|transcript:no_feature;
12	116889207	+	84	28	64	22	0.327	0.059	0.084	0.488444	0	2	gene|transcript:no_feature;
2	11584968	+	244	8	176	6	0.035	0.001	0.001	0.0287517	2.78543e-06	2	gene:"GREB1","RN7SL674P";transcript:"ENST00000234142","ENST00000381486";
2	97648042	+	49	5	34	3	0.111	0.02	0.029	0.203028	1.28785e-09	2	gene:"COX5B";transcript:"ENST00000258424","ENST00000464949","ENST00000491989";
12	131879372	+	48	5	36	3	0.104	0.018	0.026	0.192371	1.49382e-09	2	gene|transcript:no_feature;
15	89243859	+	69	65	45	42	0.937	0.006	0.008	0.998995	0	2	gene|transcript:no_feature;
12	20551487	+	43378	537	31114	384	0.013	0	0	0.00186933	1.19926e-12	2	gene:"PDE3A";transcript:"ENST00000542675";
12	112022571	+	55	3	41	2	0.073	0.004	0.005	0.145963	2.85261e-06	2	gene:"ERP29";transcript:"ENST00000261735","ENST00000455836","ENST00000546477";
12	8847672	+	50	4	35	3	0.095	0.013	0.019	0.177987	2.94145e-08	2	gene:"A2ML1";transcript:"ENST00000299698","ENST00000539547","ENST00000541459";
2	238743149	+	31	6	21	4	0.198	0.013	0.019	0.409351	1.4877e-14	2	gene|transcript:no_feature;
3	3256163	+	50	4	36	3	0.093	0.026	0.037	0.164897	1.77165e-08	2	gene|transcript:no_feature;
2	189923251	+	70	6	49	4	0.092	0.014	0.021	0.147864	5.62201e-10	2	gene:"C2orf88";transcript:"ENST00000478197","ENST00000495546";
12	112570248	+	45	17	32	12	0.373	0.022	0.031	0.623571	0	2	gene|transcript:no_feature;
12	53459388	+	45	4	31	3	0.108	0.025	0.035	0.202361	6.66807e-09	2	gene:"AC023509.1","PCBP2";transcript:"ENST00000547987";
12	6537832	+	218	14	153	9	0.062	0.007	0.01	0.060157	1.55431e-15	2	gene:"GAPDH";transcript:"ENST00000229239","ENST00000619601";
12	3320976	+	37	32	30	25	0.907	0.065	0.093	0.994394	0	2	gene:"LINC02827";transcript:"ENST00000432994","ENST00000543036";
12	116657990	+	28	16	20	12	0.718	0.077	0.108	0.957677	0	2	gene|transcript:no_feature;
2	222235692	+	2003	56	1430	38	0.028	0.005	0.008	0.00929742	3.86136e-13	2	gene|transcript:no_feature;
2	26134991	+	64	9	46	6	0.145	0.014	0.02	0.239807	0	2	gene:"RAB10";transcript:"ENST00000264710","ENST00000462003","ENST00000473035","ENST00000495146";
2	206823209	+	56	3	40	2	0.054	0.005	0.007	0.103227	7.61797e-05	2	gene:"AC008269.1";transcript:"ENST00000658291","ENST00000659096","ENST00000661657";
2	24048656	+	94	6	71	4	0.065	0.012	0.017	0.0874058	3.39375e-08	2	gene:"MFSD2B";transcript:"ENST00000453731";
6	27298052	+	34	22	23	15	0.631	0.015	0.022	0.907206	0	2	gene|transcript:no_feature;
6	29943019	+	239	13	170	8	0.052	0.01	0.015	0.0440691	5.58997e-13	2	gene:"HLA-A";transcript:"ENST00000376802","ENST00000376806","ENST00000376809","ENST00000396634","ENST00000461903","ENST00000479320","ENST00000495183","ENST00000496081","ENST00000638375";
6	31816591	+	174	6	122	4	0.041	0.005	0.007	0.0400676	6.93157e-06	2	gene:"HSPA1A";transcript:"ENST00000375651","ENST00000608703";
4	100768605	+	65	37	47	27	0.578	0.013	0.019	0.829657	0	2	gene|transcript:no_feature;
6	148972705	+	21	11	16	8	0.51	0.024	0.035	0.842489	0	2	gene:"UST";transcript:"ENST00000473631";
6	7582750	+	355	13	256	9	0.038	0.006	0.008	0.0255324	3.72832e-09	2	gene:"DSP";transcript:"ENST00000379802","ENST00000418664";
6	29944386	+	880	53	609	35	0.059	0.007	0.01	0.0360808	0	2	gene:"HLA-A";transcript:"ENST00000376802","ENST00000376806","ENST00000376809","ENST00000396634","ENST00000461903","ENST00000479320","ENST00000495183","ENST00000496081","ENST00000638375";
6	3694594	+	31	6	22	5	0.219	0.054	0.076	0.420324	2.22045e-16	2	gene|transcript:no_feature;
6	29888728	+	148	9	107	6	0.065	0.002	0.003	0.0717991	2.86717e-11	2	gene:"HLA-H";transcript:"ENST00000383620";
17	51892622	+	101	23	77	16	0.241	0.036	0.051	0.347766	0	2	gene|transcript:no_feature;
6	26183860	+	394	11	295	8	0.029	0.002	0.003	0.0186692	1.62892e-06	2	gene:"H2BC6";transcript:"ENST00000614097","ENST00000634910";
6	26124242	+	225	10	160	6	0.044	0.003	0.004	0.0391329	7.58562e-09	2	gene:"H2AC6";transcript:"ENST00000314088","ENST00000377791","ENST00000602637";
6	29942882	+	517	26	370	19	0.053	0.005	0.007	0.0350295	0	2	gene:"HLA-A";transcript:"ENST00000376802","ENST00000376806","ENST00000376809","ENST00000396634","ENST00000461903","ENST00000479320","ENST00000495183","ENST00000496081","ENST00000638375";
6	75890234	+	46	3	35	2	0.068	0.004	0.005	0.144177	1.52664e-05	2	gene:"MYO6";transcript:"ENST00000430435","ENST00000615563","ENST00000627432","ENST00000672093";
17	16440220	+	82	5	60	4	0.07	0.007	0.01	0.103608	5.19309e-08	2	gene:"SNHG29";transcript:"ENST00000460249","ENST00000470491","ENST00000475947","ENST00000475953","ENST00000477249","ENST00000480811","ENST00000481027","ENST00000481898","ENST00000483140","ENST00000484836","ENST00000487066","ENST00000491009","ENST00000492250","ENST00000497774","ENST00000580180","ENST00000581913","ENST00000582911","ENST00000584926","ENST00000653954","ENST00000654561","ENST000006547…
6	7580566	+	171	8	124	6	0.049	0.007	0.01	0.0485145	4.26247e-08	2	gene:"DSP";transcript:"ENST00000379802","ENST00000418664";
2	212908640	+	26	9	20	7	0.352	0.034	0.048	0.653532	0	2	gene|transcript:no_feature;
6	26183891	+	225	11	169	8	0.053	0.005	0.007	0.0478873	2.89042e-11	2	gene:"H2BC6";transcript:"ENST00000614097","ENST00000634910";
17	18440419	+	122	8	87	5	0.071	0.009	0.013	0.0873652	1.74302e-10	2	gene:"KRT16P1";transcript:"ENST00000399124","ENST00000581027","ENST00000581210","ENST00000584135","ENST00000584962";
2	210606186	+	50	4	36	2	0.078	0.004	0.005	0.152716	4.40875e-07	2	gene:"CPS1";transcript:"ENST00000673510","ENST00000673630","ENST00000673698";
2	86135913	+	672	19	466	13	0.03	0.003	0.005	0.0158031	1.71684e-09	2	gene:"PTCD3","SNORD94";transcript:"ENST00000254630","ENST00000386037","ENST00000487043";
17	61069941	+	254	9	179	6	0.039	0.007	0.01	0.0307478	5.08768e-07	2	gene:"RPL23AP74";transcript:"ENST00000407086","ENST00000408905","ENST00000588462","ENST00000588874","ENST00000589222";
17	12760421	+	40	30	32	24	0.764	0.007	0.01	0.969214	0	2	gene:"MYOCD";transcript:"ENST00000343344","ENST00000425538","ENST00000443061";
2	233275935	+	196	7	142	5	0.037	0.001	0.001	0.0336058	8.74816e-06	2	gene:"ATG16L1";transcript:"ENST00000347464","ENST00000373525","ENST00000392017","ENST00000392018","ENST00000392020","ENST00000392021","ENST00000474148","ENST00000479942";
12	112334114	+	55	3	42	2	0.059	0.007	0.01	0.115632	4.45966e-05	2	gene|transcript:no_feature;
12	6510432	+	1105	22	809	16	0.021	0	0.001	0.0074217	1.04474e-05	2	gene:"AC006064.5","NCAPD2","SCARNA10";transcript:"ENST00000459255","ENST00000539714","ENST00000541399","ENST00000541782";
12	123586776	+	39	4	28	3	0.127	0.028	0.04	0.25136	1.16644e-09	2	gene:"TMED2";transcript:"ENST00000262225","ENST00000438031","ENST00000509052","ENST00000543425","ENST00000544188";
12	6237863	+	117	18	80	12	0.193	0.028	0.039	0.279826	0	2	gene:"CD9";transcript:"ENST00000009180","ENST00000382515","ENST00000382518","ENST00000382519","ENST00000536586","ENST00000538834","ENST00000610354","ENST00000642746","ENST00000645368","ENST00000646407","ENST00000676638","ENST00000676764","ENST00000676788","ENST00000677318","ENST00000677572","ENST00000677585","ENST00000677718","ENST00000678719";
12	6538228	+	208	11	147	7	0.054	0.006	0.009	0.0513429	7.18758e-12	2	gene:"GAPDH";transcript:"ENST00000229239","ENST00000619601";
15	39781354	+	28	3	22	2	0.115	0.024	0.034	0.273603	4.03315e-07	2	gene|transcript:no_feature;
15	90225063	+	57	5	40	3	0.1	0.006	0.009	0.185936	3.65908e-09	2	gene:"SEMA4B";transcript:"ENST00000332496","ENST00000411539","ENST00000558065","ENST00000559074","ENST00000560089";
15	51901929	+	36	3	26	2	0.084	0.001	0.001	0.196274	3.07535e-06	2	gene:"TMOD3";transcript:"ENST00000308580","ENST00000560549","ENST00000560725";
15	99807154	+	244	12	182	8	0.05	0.007	0.01	0.0410368	3.81899e-11	2	gene:"AC090825.1";transcript:"ENST00000664279";
15	78545725	+	59	4	42	3	0.08	0.011	0.015	0.146239	8.69433e-08	2	gene:"PSMA4";transcript:"ENST00000044462","ENST00000413382","ENST00000557929","ENST00000558094","ENST00000558281","ENST00000558341","ENST00000559082","ENST00000559146","ENST00000559154","ENST00000559365","ENST00000559437","ENST00000559934","ENST00000559948","ENST00000560099","ENST00000560217","ENST00000560737";
15	90456313	+	103	6	74	4	0.062	0.001	0.002	0.085304	6.64801e-08	2	gene:"IQGAP1";transcript:"ENST00000560738","ENST00000633485";
15	90276117	+	346	27	256	20	0.083	0.006	0.009	0.0724608	0	2	gene:"AC091167.6";transcript:"ENST00000622269";
15	78548808	+	87	5	64	4	0.064	0.005	0.007	0.0912274	1.38842e-07	2	gene:"PSMA4";transcript:"ENST00000044462","ENST00000413382","ENST00000558094","ENST00000558281","ENST00000558341","ENST00000559082","ENST00000559365","ENST00000559934","ENST00000560099","ENST00000560217","ENST00000560737";
15	30477862	+	50	8	36	6	0.162	0.019	0.026	0.283841	1.11022e-16	2	gene:"AC127502.1";transcript:"ENST00000399971";
2	180125329	+	179	11	124	8	0.065	0.001	0.002	0.0678225	5.05929e-13	2	gene|transcript:no_feature;
4	8917867	+	26	14	20	10	0.55	0.093	0.132	0.843021	0	2	gene|transcript:no_feature;
4	7360333	+	75	30	55	22	0.406	0.001	0.001	0.623363	0	2	gene:"SORCS2";transcript:"ENST00000507866";
1	60564975	+	36	9	26	6	0.266	0.054	0.077	0.477812	0	2	gene|transcript:no_feature;
15	65304775	+	3938	82	2700	56	0.021	0.001	0.001	0.00575603	0	2	gene:"RNU5B-1";transcript:"ENST00000363286";
15	44717621	+	368	15	258	10	0.04	0.005	0.007	0.0279491	1.034e-11	2	gene:"B2M";transcript:"ENST00000349264","ENST00000544417","ENST00000557901","ENST00000559220","ENST00000559720","ENST00000559907","ENST00000561139","ENST00000561424","ENST00000623550","ENST00000648006";
15	73703766	+	52	6	37	5	0.134	0.047	0.067	0.21086	2.6823e-13	2	gene:"CD276";transcript:"ENST00000318424","ENST00000318443";
3	81602146	+	30	8	21	5	0.257	0.097	0.137	0.46928	3.54605e-13	2	gene|transcript:no_feature;
3	128070678	+	95	5	66	3	0.055	0.003	0.005	0.0797036	1.96251e-06	2	gene:"SEC61A1";transcript:"ENST00000243253","ENST00000424880","ENST00000483956";
6	11681959	+	25	13	18	10	0.518	0.105	0.149	0.815302	0	2	gene|transcript:no_feature;
1	86434733	+	99	7	68	4	0.073	0.005	0.006	0.101869	1.3878e-09	2	gene:"CLCA2";transcript:"ENST00000370565";
1	39317367	+	78	4	55	2	0.051	0.002	0.003	0.082547	1.76058e-05	2	gene:"MACF1";transcript:"ENST00000496804","ENST00000524432","ENST00000673706";
1	84277369	+	122	10	88	6	0.08	0.01	0.014	0.0988267	7.26086e-14	2	gene:"AL359273.1";transcript:"ENST00000363089";
17	51892621	+	101	18	77	13	0.179	0.006	0.008	0.258049	0	2	gene|transcript:no_feature;
17	66895563	+	22	6	16	4	0.277	0.073	0.104	0.551988	0	2	gene:"RNA5SP446";transcript:"ENST00000515955";
17	18450666	+	44	6	32	5	0.151	0.041	0.058	0.271936	3.53051e-14	2	gene:"KRT16P4";transcript:"ENST00000580052";
17	64460995	+	208	17	162	13	0.088	0.012	0.017	0.0904735	0	2	gene:"MILR1";transcript:"ENST00000612535","ENST00000615220","ENST00000616498";
17	18440418	+	129	11	91	7	0.092	0	0.001	0.117406	5.55111e-16	2	gene:"KRT16P1";transcript:"ENST00000399124","ENST00000581027","ENST00000581210","ENST00000584135","ENST00000584962";
12	39932929	+	61	59	44	42	0.966	0.014	0.02	0.999779	0	2	gene|transcript:no_feature;
12	78007306	+	25	12	18	9	0.473	0.062	0.088	0.785627	0	2	gene:"NAV3";transcript:"ENST00000549464","ENST00000550673";
15	59769083	+	138	10	96	7	0.08	0.008	0.011	0.0950472	6.87228e-14	2	gene:"RPS3AP6";transcript:"ENST00000484430";
6	26217156	+	135	9	94	6	0.066	0.006	0.008	0.0800788	2.90577e-11	2	gene:"H2AC8";transcript:"ENST00000303910";
12	6237813	+	269	11	189	7	0.043	0.004	0.006	0.0355251	9.67716e-10	2	gene:"CD9";transcript:"ENST00000009180","ENST00000382515","ENST00000382518","ENST00000382519","ENST00000536586","ENST00000538834","ENST00000610354","ENST00000642746","ENST00000645368","ENST00000646407","ENST00000676638","ENST00000676764","ENST00000676788","ENST00000677318","ENST00000677572","ENST00000677585","ENST00000677718","ENST00000678719";
6	7584210	+	117	7	81	5	0.081	0.033	0.047	0.0860226	4.66365e-11	2	gene:"DSP";transcript:"ENST00000379802","ENST00000418664";
15	44717801	+	267	12	187	9	0.052	0.006	0.008	0.0441377	1.46978e-11	2	gene:"B2M";transcript:"ENST00000349264","ENST00000544417","ENST00000559220","ENST00000561139","ENST00000561424","ENST00000623550","ENST00000648006";
15	90225067	+	34	4	24	2	0.115	0.003	0.004	0.256813	1.25397e-08	2	gene:"SEMA4B";transcript:"ENST00000332496","ENST00000411539","ENST00000558065","ENST00000559074","ENST00000560089";
4	75886088	+	199	6	139	4	0.035	0.005	0.007	0.0308117	4.11923e-05	2	gene|transcript:no_feature;
15	90227575	+	55	6	39	4	0.122	0.019	0.027	0.210038	2.35023e-12	2	gene:"SEMA4B";transcript:"ENST00000332496","ENST00000411539","ENST00000558065","ENST00000559074","ENST00000559247","ENST00000559983","ENST00000560089","ENST00000561321";
1	86453598	+	46	3	32	2	0.068	0.009	0.013	0.141238	1.69178e-05	2	gene:"CLCA2";transcript:"ENST00000370565","ENST00000498802";
15	74361999	+	44	5	32	3	0.112	0.015	0.021	0.216098	6.48115e-10	2	gene:"PPIAP46";transcript:"ENST00000562009","ENST00000569235";
4	118279239	+	54	4	37	2	0.075	0.003	0.004	0.144396	7.66583e-07	2	gene:"SNHG8","SNORA24";transcript:"ENST00000384096","ENST00000602414","ENST00000602483","ENST00000602520","ENST00000602573","ENST00000602819","ENST00000652022","ENST00000654083","ENST00000665363","ENST00000667980";
4	85100810	+	247	14	179	10	0.06	0.006	0.009	0.0520062	7.54952e-15	2	gene:"RN7SKP48";transcript:"ENST00000365031";
12	96126765	+	46	9	33	6	0.206	0.017	0.024	0.367604	0	2	gene|transcript:no_feature;
12	111414887	+	46	12	34	9	0.438	0.044	0.062	0.748138	0	2	gene:"SH2B3";transcript:"ENST00000341259";
12	123590418	+	85	7	62	5	0.095	0.006	0.009	0.141869	5.00921e-12	2	gene:"TMED2";transcript:"ENST00000262225","ENST00000438031","ENST00000509052","ENST00000543425";
1	211517171	+	148	8	112	6	0.054	0.004	0.006	0.0592514	8.22515e-09	2	gene|transcript:no_feature;
1	92837626	+	73	4	49	3	0.065	0.005	0.006	0.109724	1.23727e-06	2	gene:"RPL5";transcript:"ENST00000645908";
1	44776102	+	109	5	76	4	0.053	0.007	0.01	0.0695433	1.2349e-06	2	gene:"RPS8";transcript:"ENST00000470475";
1	148522641	+	602	26	426	18	0.044	0.005	0.006	0.0268564	0	2	gene:"RNVU1-27";transcript:"ENST00000622285";
1	43403247	+	78	6	57	4	0.083	0.001	0.001	0.12651	4.7625e-10	2	gene:"SZT2";transcript:"ENST00000357658","ENST00000372450","ENST00000406439","ENST00000638631";
1	209432433	+	109	5	80	4	0.05	0.001	0.001	0.0640547	1.91835e-06	2	gene:"MIR205HG";transcript:"ENST00000366437","ENST00000429156","ENST00000431096","ENST00000433108","ENST00000440276","ENST00000451937","ENST00000458250","ENST00000657184","ENST00000660261","ENST00000660782","ENST00000667171","ENST00000670788";
8	134958013	+	64	24	45	17	0.393	0.009	0.013	0.622001	0	2	gene|transcript:no_feature;
1	178774986	+	71	9	58	7	0.171	0.05	0.07	0.257529	0	2	gene:"RALGPS2";transcript:"ENST00000324778","ENST00000495034";
4	93897351	+	30	5	22	3	0.185	0.04	0.056	0.377959	1.65312e-13	2	gene|transcript:no_feature;
1	228147685	+	200	7	144	5	0.038	0.002	0.002	0.0339916	3.61473e-06	2	gene:"GUK1";transcript:"ENST00000312726","ENST00000366718","ENST00000366721","ENST00000366722","ENST00000366723","ENST00000366726","ENST00000366728","ENST00000366730","ENST00000391865","ENST00000412265","ENST00000435153","ENST00000453943","ENST00000460224","ENST00000462807","ENST00000464858","ENST00000465025","ENST00000470040","ENST00000477206","ENST00000481341","ENST00000485838","ENST00000486668…
1	220253984	+	71	6	50	4	0.095	0.01	0.014	0.154847	3.78743e-10	2	gene:"MORF4L1P1";transcript:"ENST00000404582";
17	40712484	+	41	9	30	6	0.217	0.027	0.039	0.398187	0	2	gene|transcript:no_feature;
1	631142	+	654	31	465	22	0.05	0.001	0.001	0.0305879	0	2	gene:"MTCO1P12";transcript:"ENST00000414273";
1	39444814	+	60	4	44	3	0.078	0.002	0.003	0.139814	1.44538e-07	2	gene:"MACF1";transcript:"ENST00000289893","ENST00000361689","ENST00000372915","ENST00000372925","ENST00000671089";
1	77935855	+	111	7	83	4	0.066	0.017	0.024	0.0775921	2.74477e-09	2	gene:"NEXN";transcript:"ENST00000440324","ENST00000464998";
4	124845891	+	49	5	37	3	0.115	0.029	0.041	0.201843	8.95183e-11	2	gene|transcript:no_feature;
4	112565085	+	48	4	34	3	0.098	0.019	0.027	0.182591	1.58053e-08	2	gene:"H3P14";transcript:"ENST00000321285";
3	3256164	+	50	3	36	2	0.07	0.004	0.005	0.13795	3.95414e-06	2	gene|transcript:no_feature;
3	186784821	+	159	8	119	5	0.051	0.002	0.002	0.0531955	2.723e-08	2	gene:"SNORD2";transcript:"ENST00000445596","ENST00000459163","ENST00000465032","ENST00000465222","ENST00000465267","ENST00000467585","ENST00000486805","ENST00000491473","ENST00000495049","ENST00000498746";
3	165725551	+	35	6	27	5	0.177	0.016	0.023	0.359883	4.88498e-15	2	gene:"LINC01322";transcript:"ENST00000651449";
4	173355128	+	199	21	147	16	0.108	0.013	0.019	0.115803	0	2	gene|transcript:no_feature;
4	182470770	+	24	14	17	10	0.574	0.025	0.035	0.881149	0	2	gene:"TENM3";transcript:"ENST00000510504";
4	2992605	+	296	11	232	8	0.042	0.009	0.013	0.0314492	9.94377e-09	2	gene:"GRK4";transcript:"ENST00000345167","ENST00000398051","ENST00000504933";
6	4662162	+	38	5	28	3	0.133	0.021	0.03	0.265098	9.40308e-11	2	gene|transcript:no_feature;
6	26021834	+	45	4	33	3	0.113	0.032	0.045	0.215474	2.28443e-09	2	gene:"H4C1";transcript:"ENST00000617569";
4	135046798	+	51	4	36	2	0.084	0.006	0.009	0.167469	2.26024e-07	2	gene:"AC104619.3";transcript:"ENST00000509116";
4	127881087	+	76	9	55	6	0.12	0.017	0.024	0.182102	6.66134e-16	2	gene:"PLK4";transcript:"ENST00000503914","ENST00000511942";
4	99120769	+	21	21	16	15	0.975	0.018	0.025	0.999959	0	2	gene:"AP002026.1";transcript:"ENST00000500358","ENST00000661393";
4	116598441	+	31	3	23	2	0.113	0.011	0.016	0.261336	7.10238e-08	2	gene:"ACTN4P1";transcript:"ENST00000514175";
4	74011767	+	302	16	224	11	0.053	0.005	0.007	0.0416088	8.65974e-15	2	gene:"RN7SL218P";transcript:"ENST00000464637";
4	1901148	+	44	4	31	2	0.098	0.011	0.016	0.199547	6.8568e-08	2	gene:"NSD2";transcript:"ENST00000420906","ENST00000508355","ENST00000509115","ENST00000512700","ENST00000514045","ENST00000515806";
2	24364537	+	121	12	90	8	0.105	0.018	0.026	0.129386	0	2	gene|transcript:no_feature;
2	54051368	+	24	3	18	2	0.128	0.006	0.008	0.330028	1.34149e-07	2	gene:"HMGB1P31";transcript:"ENST00000422521","ENST00000437242";
4	108622188	+	140	8	97	5	0.057	0.01	0.013	0.0697516	1.1357e-09	2	gene:"RPL34";transcript:"ENST00000394665","ENST00000394667","ENST00000394668","ENST00000502534","ENST00000503574","ENST00000504231","ENST00000506397";
4	87982605	+	412	21	295	15	0.053	0.004	0.005	0.0383196	0	2	gene:"SPP1";transcript:"ENST00000237623","ENST00000360804","ENST00000395080","ENST00000508233","ENST00000509659","ENST00000614857";
17	64916032	+	75	6	59	4	0.094	0.025	0.036	0.138131	8.69258e-10	2	gene|transcript:no_feature;
4	188388957	+	68	17	50	12	0.26	0.063	0.088	0.394093	0	2	gene|transcript:no_feature;
6	27815139	+	87	5	63	4	0.066	0.008	0.011	0.0941444	1.03431e-07	2	gene:"H2BC14";transcript:"ENST00000621112";
17	38870134	+	30	4	21	2	0.143	0.009	0.013	0.335022	1.35727e-09	2	gene:"LASP1";transcript:"ENST00000443937","ENST00000585841";
6	26158268	+	74	4	53	2	0.053	0.004	0.005	0.0858554	1.32117e-05	2	gene:"H2BC5";transcript:"ENST00000377777";
6	31464596	+	35	3	24	2	0.102	0.006	0.009	0.230759	1.98632e-07	2	gene:"HCP5";transcript:"ENST00000414046","ENST00000467369","ENST00000541196","ENST00000666495","ENST00000670109","ENST00000674016";
6	119071316	+	45	5	31	3	0.126	0.009	0.013	0.244823	5.67444e-11	2	gene:"AL137009.1";transcript:"ENST00000518570";
4	146634392	+	37	12	28	9	0.343	0.017	0.024	0.602046	0	2	gene|transcript:no_feature;
4	148690771	+	26	4	19	3	0.174	0.018	0.026	0.389228	2.89244e-11	2	gene:"AC002460.2";transcript:"ENST00000661928";
6	158852569	+	63	18	46	14	0.297	0.041	0.058	0.472116	0	2	gene|transcript:no_feature;
17	72302340	+	23	4	17	3	0.209	0.006	0.008	0.478805	3.66951e-12	2	gene|transcript:no_feature;
6	7571981	+	278	12	195	8	0.046	0.002	0.003	0.0375124	1.31559e-10	2	gene:"DSP";transcript:"ENST00000379802","ENST00000418664";
17	80363779	+	73	4	51	2	0.058	0	0.001	0.0977158	7.32427e-06	2	gene:"RNF213";transcript:"ENST00000558488","ENST00000559603";
6	7558230	+	122	11	87	8	0.095	0.018	0.025	0.114831	3.33067e-16	2	gene:"DSP";transcript:"ENST00000379802","ENST00000418664";
2	229581226	+	26	8	18	5	0.322	0.008	0.012	0.621725	0	2	gene|transcript:no_feature;
6	170116131	+	244	16	183	12	0.065	0.009	0.013	0.0575386	0	2	gene|transcript:no_feature;
2	28927102	+	51	4	35	3	0.088	0.001	0.002	0.17122	4.41104e-08	2	gene:"WDR43";transcript:"ENST00000466067";
6	7571984	+	259	14	183	10	0.062	0.011	0.016	0.0533822	4.21885e-15	2	gene:"DSP";transcript:"ENST00000379802","ENST00000418664";
2	152628389	+	30	3	21	2	0.106	0.017	0.025	0.251802	6.97326e-07	2	gene:"FMNL2";transcript:"ENST00000288670","ENST00000475377";
6	7580529	+	411	13	295	9	0.033	0.003	0.004	0.0211625	2.27127e-08	2	gene:"DSP";transcript:"ENST00000379802","ENST00000418664";
6	114906253	+	22	4	16	3	0.205	0.048	0.069	0.454139	2.93387e-12	2	gene:"AL590550.1";transcript:"ENST00000656833";
6	7585883	+	92	5	65	3	0.059	0.001	0.001	0.0848784	3.04982e-07	2	gene:"DSP";transcript:"ENST00000379802","ENST00000418664";
6	31828849	+	63	5	44	3	0.077	0.006	0.009	0.137211	3.51832e-08	2	gene:"HSPA1B";transcript:"ENST00000649802";
6	20910337	+	42	7	29	5	0.179	0.002	0.003	0.339915	1.11022e-16	2	gene:"CDKAL1";transcript:"ENST00000274695","ENST00000378610";
3	89805987	+	67	4	49	3	0.067	0.014	0.02	0.107791	4.8268e-07	2	gene|transcript:no_feature;
12	43424077	+	23	6	17	4	0.276	0.011	0.015	0.566229	0	2	gene|transcript:no_feature;
12	115717922	+	111	6	89	5	0.063	0.008	0.012	0.0820551	3.97767e-08	2	gene:"RN7SL865P";transcript:"ENST00000466711";
3	128070910	+	49	3	35	2	0.062	0.004	0.005	0.12656	2.99375e-05	2	gene:"SEC61A1";transcript:"ENST00000243253","ENST00000424880","ENST00000483956";
8	126144028	+	39	3	27	2	0.087	0.02	0.029	0.185293	3.76911e-06	2	gene|transcript:no_feature;
3	23919360	+	70	5	45	4	0.133	0.058	0.082	0.183416	1.34848e-10	2	gene:"RPL15";transcript:"ENST00000307839","ENST00000354811","ENST00000412097","ENST00000413699","ENST00000415719","ENST00000434031","ENST00000436146","ENST00000456530","ENST00000465786","ENST00000490223","ENST00000611050","ENST00000644185","ENST00000644684","ENST00000645079";
3	113541474	+	26	3	18	2	0.134	0.006	0.009	0.323832	1.83875e-08	2	gene:"SIDT1";transcript:"ENST00000393830";
3	58097915	+	31	3	22	2	0.097	0.01	0.014	0.232331	1.16712e-06	2	gene:"FLNB";transcript:"ENST00000490882","ENST00000493452";
3	58125689	+	38	3	27	2	0.082	0.011	0.015	0.183217	4.38992e-06	2	gene:"FLNB";transcript:"ENST00000490882","ENST00000493452";
3	85508130	+	243	14	179	10	0.06	0.003	0.004	0.0531442	6.66134e-15	2	gene:"CADM2";transcript:"ENST00000383699","ENST00000407528";
3	42984534	+	28	5	20	3	0.175	0.001	0.001	0.383441	3.77665e-12	2	gene:"AC092042.3","GASK1A";transcript:"ENST00000418093","ENST00000446977","ENST00000451200";
3	58134742	+	35	4	25	3	0.14	0.006	0.008	0.303636	3.66215e-10	2	gene:"FLNB";transcript:"ENST00000490882","ENST00000493452";
3	127622105	+	41	4	28	2	0.119	0.034	0.049	0.228672	2.14226e-08	2	gene:"MCM2";transcript:"ENST00000265056","ENST00000491422";
3	40461481	+	115	8	85	5	0.07	0.002	0.003	0.0884024	1.6713e-10	2	gene:"RPL14";transcript:"ENST00000338970","ENST00000396203","ENST00000416518","ENST00000435633","ENST00000479563","ENST00000481798";
3	122337585	+	92	8	68	6	0.101	0.013	0.018	0.146287	7.32747e-14	2	gene:"CSTA";transcript:"ENST00000264474","ENST00000479204";
3	128807669	+	130	6	94	4	0.052	0.003	0.004	0.0616523	2.47213e-07	2	gene:"RAB7A";transcript:"ENST00000265062","ENST00000482525","ENST00000483906","ENST00000485280","ENST00000490093","ENST00000493186","ENST00000674589","ENST00000674593","ENST00000674748","ENST00000675342","ENST00000675497","ENST00000675712","ENST00000675864","ENST00000676147","ENST00000676214","ENST00000676425";
4	149036052	+	80	13	59	10	0.168	0.023	0.032	0.25107	0	2	gene|transcript:no_feature;
4	89885484	+	30	4	23	3	0.15	0	0	0.341107	1.59732e-10	2	gene:"MMRN1";transcript:"ENST00000394980";
4	87982636	+	185	9	133	6	0.051	0.001	0.001	0.0501473	1.70276e-09	2	gene:"SPP1";transcript:"ENST00000237623","ENST00000360804","ENST00000395080","ENST00000508233","ENST00000509659","ENST00000614857";
4	147369646	+	58	10	43	7	0.172	0.022	0.032	0.286382	0	2	gene|transcript:no_feature;
6	26273251	+	73	5	53	3	0.069	0.005	0.007	0.108916	1.63059e-07	2	gene:"H2BC10";transcript:"ENST00000377733";
4	7352514	+	42	5	31	4	0.129	0.003	0.004	0.251827	2.67624e-11	2	gene:"SORCS2";transcript:"ENST00000507866";
6	7584384	+	308	12	216	8	0.038	0.002	0.003	0.0290865	6.85537e-09	2	gene:"DSP";transcript:"ENST00000379802","ENST00000418664";
6	30489531	+	53	6	37	4	0.129	0.047	0.067	0.202772	3.76654e-12	2	gene:"HLA-E";transcript:"ENST00000376630","ENST00000484194","ENST00000493699";
17	19425710	+	87	8	64	6	0.098	0.006	0.009	0.141131	1.62759e-13	2	gene|transcript:no_feature;
1	155380020	+	117	4	82	3	0.04	0.004	0.005	0.0494064	9.77045e-05	2	gene|transcript:no_feature;
1	171512093	+	58	4	42	3	0.077	0.012	0.018	0.13961	1.08373e-07	2	gene:"PRRC2C";transcript:"ENST00000463586","ENST00000467601";
4	90061732	+	23	16	17	11	0.679	0.05	0.071	0.944024	0	2	gene|transcript:no_feature;
12	14126058	+	384	24	277	16	0.061	0.007	0.01	0.0466265	0	2	gene|transcript:no_feature;
12	120496453	+	262	10	188	7	0.039	0.001	0.001	0.031661	8.52456e-08	2	gene:"DYNLL1";transcript:"ENST00000242577","ENST00000392508","ENST00000392509","ENST00000548214","ENST00000548342","ENST00000549649","ENST00000549989","ENST00000550178","ENST00000550845","ENST00000552870";
12	69588215	+	39	3	27	2	0.092	0.02	0.028	0.204555	2.2761e-06	2	gene:"CCT2";transcript:"ENST00000299300","ENST00000543146","ENST00000544368","ENST00000550010";
12	126943934	+	63	10	46	8	0.166	0.017	0.024	0.271854	0	2	gene|transcript:no_feature;
6	27147481	+	130	8	93	5	0.061	0.004	0.005	0.0724307	1.27877e-09	2	gene:"H2AC12";transcript:"ENST00000377459";
17	42256210	+	25	5	17	3	0.212	0.052	0.074	0.44023	3.32179e-13	2	gene|transcript:no_feature;
4	14974475	+	20	15	15	11	0.734	0.082	0.115	0.965996	0	2	gene|transcript:no_feature;
6	42862313	+	23	7	17	5	0.302	0.044	0.062	0.592928	0	2	gene:"BICRAL";transcript:"ENST00000314073","ENST00000394168","ENST00000614467";
17	16441259	+	73	7	53	5	0.105	0.003	0.004	0.169167	4.46743e-12	2	gene:"SNHG29","SNORD65";transcript:"ENST00000391079","ENST00000460249","ENST00000470491","ENST00000475947","ENST00000475953","ENST00000477249","ENST00000480811","ENST00000481027","ENST00000481898","ENST00000483140","ENST00000484836","ENST00000487066","ENST00000491009","ENST00000492250","ENST00000497774","ENST00000580180","ENST00000581913","ENST00000582911","ENST00000584926","ENST00000653954","ENS…
3	57520026	+	58	5	40	3	0.089	0.007	0.011	0.160372	1.30803e-08	2	gene|transcript:no_feature;
6	71585548	+	123	7	92	5	0.059	0.008	0.012	0.0691784	1.81962e-08	2	gene:"KRT19P1";transcript:"ENST00000405746";
4	152045895	+	38	10	27	7	0.392	0.041	0.058	0.697664	0	2	gene|transcript:no_feature;
4	105486028	+	57	3	41	2	0.055	0.004	0.005	0.106707	6.58518e-05	2	gene:"EEF1A1P9";transcript:"ENST00000514975";
4	118279234	+	163	10	115	7	0.062	0.002	0.003	0.0669377	2.24816e-11	2	gene:"SNHG8","SNORA24";transcript:"ENST00000384096","ENST00000602414","ENST00000602483","ENST00000602520","ENST00000602573","ENST00000602819","ENST00000652022","ENST00000654083","ENST00000665363","ENST00000667980";
4	108622192	+	124	12	86	9	0.113	0.028	0.04	0.136093	0	2	gene:"RPL34";transcript:"ENST00000394665","ENST00000394667","ENST00000394668","ENST00000502534","ENST00000503574","ENST00000504231","ENST00000506397";
4	74011766	+	320	19	237	14	0.064	0.001	0.002	0.0523909	0	2	gene:"RN7SL218P";transcript:"ENST00000464637";
4	164943351	+	32	4	23	2	0.123	0.004	0.006	0.274101	6.85261e-09	2	gene:"NACA3P";transcript:"ENST00000359690";
3	188041030	+	267	20	189	13	0.07	0.015	0.021	0.0608293	3.09752e-14	2	gene|transcript:no_feature;
3	184306480	+	33	4	24	2	0.124	0.019	0.027	0.274273	5.17238e-09	2	gene:"PSMD2";transcript:"ENST00000432855","ENST00000496925";
3	58098778	+	45	4	32	3	0.113	0.001	0.002	0.231889	3.4831e-09	2	gene:"FLNB";transcript:"ENST00000490882","ENST00000493452";
3	11184567	+	44	13	30	8	0.256	0.083	0.117	0.44023	3.4639e-14	2	gene:"HRH1";transcript:"ENST00000431010","ENST00000438284";
17	79989186	+	27	13	20	10	0.499	0.026	0.037	0.813077	0	2	gene|transcript:no_feature;
3	143053782	+	33	4	24	3	0.141	0.014	0.02	0.304297	2.9264e-10	2	gene:"U2SURP";transcript:"ENST00000463563","ENST00000467348","ENST00000473835","ENST00000480029","ENST00000488497","ENST00000493598";
17	39023625	+	30	3	21	2	0.116	0.006	0.009	0.27332	6.23143e-08	2	gene:"AC006441.5";transcript:"ENST00000612680";
3	68167476	+	264	14	189	9	0.054	0.008	0.012	0.0451723	2.16494e-14	2	gene:"TAFA1";transcript:"ENST00000478136","ENST00000496687";
6	27815137	+	90	5	65	4	0.064	0.001	0.002	0.092554	1.39078e-07	2	gene:"H2BC14";transcript:"ENST00000621112";
3	58149904	+	48	4	35	2	0.095	0.002	0.004	0.192843	8.8238e-08	2	gene:"FLNB";transcript:"ENST00000477629";
6	63555656	+	37	16	29	12	0.454	0.045	0.063	0.734888	0	2	gene:"PTP4A1";transcript:"ENST00000639568";
8	30648094	+	25	20	19	15	0.801	0.036	0.051	0.984294	0	2	gene|transcript:no_feature;
2	9806918	+	20	8	14	6	0.4	0.035	0.05	0.740929	0	2	gene|transcript:no_feature;
2	128095145	+	94	9	79	7	0.164	0.066	0.094	0.206542	0	2	gene:"UGGT1";transcript:"ENST00000430075";
6	152982285	+	81	4	59	2	0.05	0.004	0.006	0.0757687	2.60193e-05	2	gene|transcript:no_feature;
6	99575950	+	98	7	73	5	0.072	0.01	0.013	0.0968367	9.10944e-10	2	gene:"AL137784.1","TSTD3";transcript:"ENST00000407121","ENST00000623858","ENST00000651400";
6	30490426	+	424	14	306	11	0.037	0.01	0.014	0.0213354	6.85764e-10	2	gene:"HLA-E";transcript:"ENST00000376630","ENST00000493699";
6	26225252	+	171	12	125	8	0.079	0.007	0.01	0.0875843	2.22045e-16	2	gene:"H3C6";transcript:"ENST00000614911","ENST00000634733";
6	7558217	+	364	15	259	10	0.043	0.002	0.003	0.0309554	1.05398e-11	2	gene:"DSP";transcript:"ENST00000379802","ENST00000418664";
8	139847793	+	59	6	43	4	0.104	0.02	0.028	0.171706	8.86171e-11	2	gene|transcript:no_feature;
8	10395633	+	204	15	150	10	0.074	0.002	0.003	0.0733687	0	2	gene:"MSRA";transcript:"ENST00000317173","ENST00000382490","ENST00000441698","ENST00000517594","ENST00000528246";
4	28611243	+	24	3	17	2	0.145	0.011	0.015	0.355853	7.79475e-09	2	gene|transcript:no_feature;
4	87982631	+	254	13	184	9	0.056	0.001	0.002	0.0487773	2.86215e-13	2	gene:"SPP1";transcript:"ENST00000237623","ENST00000360804","ENST00000395080","ENST00000508233","ENST00000509659","ENST00000614857";
1	42313679	+	102	7	79	4	0.079	0.028	0.04	0.0930718	2.54678e-10	2	gene|transcript:no_feature;
2	210135646	+	205	65	151	48	0.354	0	0	0.490461	0	2	gene|transcript:no_feature;
2	84906079	+	1323	36	962	28	0.029	0.006	0.009	0.0107835	3.33067e-16	2	gene:"TMSB10";transcript:"ENST00000233143";
3	46811232	+	42	7	31	5	0.165	0.018	0.025	0.308899	2.88658e-15	2	gene|transcript:no_feature;
2	70088502	+	102	5	71	3	0.051	0.002	0.003	0.0687519	4.79726e-06	2	gene:"PCBP1";transcript:"ENST00000303577";
12	58880823	+	26	6	20	4	0.225	0.006	0.008	0.473656	1.55431e-15	2	gene|transcript:no_feature;
12	103939563	+	94	4	66	3	0.05	0.005	0.007	0.0700291	1.33176e-05	2	gene:"HSP90B1";transcript:"ENST00000550479";
17	19452401	+	260	14	198	11	0.057	0.002	0.003	0.0497297	1.65423e-14	2	gene|transcript:no_feature;
4	18589136	+	105	5	73	3	0.052	0	0.001	0.0702543	1.28395e-06	2	gene:"AC093898.1";transcript:"ENST00000652661";
6	17599242	+	113	6	87	4	0.056	0.014	0.019	0.0673454	2.13873e-07	2	gene|transcript:no_feature;
6	44253231	+	101	6	72	5	0.069	0.019	0.027	0.0855574	5.41219e-09	2	gene:"HSP90AB1";transcript:"ENST00000353801","ENST00000371554","ENST00000371646","ENST00000620073";
2	160494274	+	148	6	109	4	0.044	0.003	0.004	0.0469353	1.86401e-06	2	gene|transcript:no_feature;
2	201129909	+	69	6	51	4	0.089	0.002	0.003	0.145909	6.66559e-10	2	gene:"CFLAR";transcript:"ENST00000417748","ENST00000425030","ENST00000433445","ENST00000441224","ENST00000461820";
2	131627071	+	47	3	33	2	0.067	0.011	0.016	0.136254	1.94644e-05	2	gene:"POTEKP";transcript:"ENST00000397487";
2	74834343	+	33	3	24	2	0.104	0.011	0.016	0.253482	7.04611e-07	2	gene:"HK2";transcript:"ENST00000290573";
17	30959748	+	165	17	122	13	0.107	0.017	0.024	0.121999	0	2	gene:"RN7SL138P";transcript:"ENST00000577405";
17	46693892	+	43	3	32	2	0.072	0.002	0.003	0.156396	1.02861e-05	2	gene:"NSF";transcript:"ENST00000398238","ENST00000575068";
4	142144453	+	44	3	34	2	0.083	0.01	0.014	0.171437	1.30173e-06	2	gene|transcript:no_feature;
4	73026787	+	41	5	28	4	0.149	0.025	0.036	0.289436	7.63778e-12	2	gene:"RNU6ATAC5P";transcript:"ENST00000388104";
3	55314651	+	53	11	40	8	0.217	0.003	0.005	0.374756	0	2	gene|transcript:no_feature;
3	172237489	+	86	8	62	5	0.092	0.011	0.016	0.132282	1.40776e-12	2	gene:"RN7SL141P";transcript:"ENST00000443501","ENST00000484215";
12	27512175	+	66	20	47	14	0.306	0.016	0.022	0.48887	0	2	gene|transcript:no_feature;
4	137773402	+	60	60	47	47	0.994	0.004	0.006	0.999998	0	2	gene|transcript:no_feature;
4	112158241	+	39	7	29	5	0.188	0.032	0.045	0.354647	0	2	gene:"FAM241A";transcript:"ENST00000309733";
4	118279233	+	166	8	117	5	0.05	0	0.001	0.0517619	3.93502e-08	2	gene:"SNHG8","SNORA24";transcript:"ENST00000384096","ENST00000602414","ENST00000602483","ENST00000602520","ENST00000602573","ENST00000602819","ENST00000652022","ENST00000654083","ENST00000665363","ENST00000667980";
4	88320375	+	427	17	310	13	0.043	0.008	0.011	0.0279817	3.20743e-13	2	gene:"PPM1K-DT";transcript:"ENST00000500009","ENST00000652965","ENST00000661337","ENST00000661338","ENST00000662571";
4	154790402	+	273	15	198	11	0.056	0.002	0.003	0.0479592	3.77476e-15	2	gene:"RBM46","RNU2-44P";transcript:"ENST00000281722","ENST00000510397","ENST00000512640","ENST00000514866","ENST00000516795";
8	76253600	+	50	34	34	23	0.656	0.035	0.05	0.908098	0	2	gene|transcript:no_feature;
8	69629592	+	26	3	20	2	0.125	0.013	0.018	0.316524	1.72507e-07	2	gene:"SULF1";transcript:"ENST00000260128","ENST00000402687","ENST00000419716","ENST00000458141","ENST00000521946","ENST00000531512";
6	27519577	+	42	19	30	14	0.458	0.007	0.011	0.734501	0	2	gene|transcript:no_feature;
6	30260593	+	153	16	114	12	0.11	0.006	0.008	0.129828	0	2	gene:"HLA-L";transcript:"ENST00000420110","ENST00000463348";
6	7583994	+	188	18	131	12	0.101	0.01	0.015	0.110877	0	2	gene:"DSP";transcript:"ENST00000379802","ENST00000418664";
6	7580678	+	281	8	206	6	0.031	0	0	0.0231793	1.6159e-05	2	gene:"DSP";transcript:"ENST00000379802","ENST00000418664";
8	143147979	+	45	10	33	6	0.22	0.04	0.057	0.385761	0	2	gene|transcript:no_feature;
6	7558227	+	175	12	124	8	0.073	0.018	0.025	0.0771543	2.22045e-16	2	gene:"DSP";transcript:"ENST00000379802","ENST00000418664";
17	30959749	+	112	9	83	6	0.08	0.018	0.025	0.097359	7.52065e-13	2	gene:"RN7SL138P";transcript:"ENST00000577405";
17	18572947	+	81	5	57	3	0.064	0.008	0.012	0.102163	2.34183e-07	2	gene:"AC107983.1";transcript:"ENST00000442562";
4	116298756	+	89	4	65	2	0.045	0.002	0.003	0.0652996	5.60208e-05	2	gene|transcript:no_feature;
4	37848550	+	41	5	29	3	0.131	0.03	0.043	0.257768	8.60068e-12	2	gene:"PGM2";transcript:"ENST00000381967","ENST00000510084","ENST00000512556";
17	82404069	+	66	6	49	4	0.098	0.004	0.005	0.159069	5.09159e-11	2	gene|transcript:no_feature;
17	50745879	+	34	3	26	2	0.09	0.009	0.013	0.210421	2.04738e-06	2	gene:"LUC7L3";transcript:"ENST00000240304","ENST00000505658";
17	4890661	+	34	3	23	2	0.103	0.023	0.033	0.234226	1.012e-06	2	gene:"MINK1";transcript:"ENST00000347992","ENST00000453408","ENST00000572330","ENST00000574453";
17	7577666	+	76	5	56	4	0.074	0.003	0.004	0.114704	2.49903e-08	2	gene:"AC016876.2","EIF4A1","SENP3-EIF4A1";transcript:"ENST00000578495","ENST00000578569","ENST00000578754","ENST00000583217","ENST00000584784";
17	29388586	+	168	9	123	6	0.056	0.004	0.005	0.05779	2.915e-10	2	gene:"RNU4-34P";transcript:"ENST00000410431";
3	17365625	+	47	8	34	6	0.186	0.036	0.051	0.324249	0	2	gene|transcript:no_feature;
17	29388587	+	145	12	105	9	0.088	0.014	0.019	0.101199	0	2	gene:"RNU4-34P";transcript:"ENST00000410431";
17	41968683	+	44	3	30	2	0.075	0.016	0.022	0.155194	1.00075e-05	2	gene:"CNP";transcript:"ENST00000393888","ENST00000393892","ENST00000472031";
17	37666745	+	67	6	45	4	0.094	0.008	0.011	0.160943	5.76195e-10	2	gene:"AC243571.2";transcript:"ENST00000613901","ENST00000615265";
17	64146375	+	629	19	430	14	0.037	0.011	0.016	0.0180282	2.05002e-11	2	gene:"AC025362.1","SNHG25","SNORA50C";transcript:"ENST00000408535","ENST00000582965","ENST00000628590";
4	162399344	+	22	22	16	16	1	0	0	1	0	2	gene|transcript:no_feature;
4	123520691	+	86	8	63	5	0.089	0.027	0.039	0.12027	5.65103e-13	2	gene:"AC093821.1","LINC02435";transcript:"ENST00000503950","ENST00000508291";
4	161513311	+	25	17	18	13	0.7	0.006	0.008	0.953368	0	2	gene|transcript:no_feature;
12	99402169	+	57	26	39	17	0.508	0.016	0.023	0.779022	0	2	gene|transcript:no_feature;
12	11797411	+	33	3	25	2	0.106	0.004	0.005	0.242426	1.41752e-07	2	gene:"ETV6";transcript:"ENST00000541426","ENST00000545027";
12	69486281	+	30	4	22	3	0.147	0.006	0.009	0.324023	1.87965e-10	2	gene:"FRS2";transcript:"ENST00000547219","ENST00000547414","ENST00000548154","ENST00000549092","ENST00000550169","ENST00000550316","ENST00000550937";
6	31828785	+	73	4	51	2	0.061	0.012	0.017	0.0996066	5.27975e-06	2	gene:"HSPA1B";transcript:"ENST00000375650";
6	29943510	+	593	21	423	15	0.036	0	0.001	0.0211914	2.76668e-13	2	gene:"HLA-A";transcript:"ENST00000376802","ENST00000376806","ENST00000376809","ENST00000396634","ENST00000461903","ENST00000479320","ENST00000495183","ENST00000496081","ENST00000638375";
12	126631205	+	21	5	15	3	0.227	0.054	0.077	0.494191	6.38378e-14	2	gene|transcript:no_feature;
12	130874682	+	109	19	78	13	0.189	0.008	0.012	0.271472	0	2	gene:"RAN";transcript:"ENST00000392367","ENST00000392369","ENST00000448750","ENST00000464211","ENST00000477395","ENST00000535090","ENST00000536606","ENST00000539498","ENST00000541630","ENST00000541679","ENST00000543796";
8	24039719	+	32	13	22	9	0.411	0.008	0.011	0.714879	0	2	gene|transcript:no_feature;
8	47673872	+	25	3	18	2	0.12	0.004	0.005	0.306474	2.1899e-07	2	gene:"SPIDR";transcript:"ENST00000521550","ENST00000524141";
8	124269124	+	27	5	20	4	0.197	0.021	0.029	0.420893	8.08242e-14	2	gene|transcript:no_feature;
12	94767404	+	46	16	33	11	0.356	0.038	0.054	0.591291	0	2	gene|transcript:no_feature;
8	135550676	+	76	5	55	3	0.071	0.009	0.013	0.109611	2.86693e-08	2	gene:"KHDRBS3";transcript:"ENST00000517394","ENST00000524199";
12	61880477	+	71	10	53	7	0.144	0.008	0.011	0.22847	0	2	gene:"KRT8P19";transcript:"ENST00000551916";
8	125270792	+	272	7	194	5	0.032	0.001	0.001	0.0258924	2.72074e-05	2	gene:"RN7SL329P";transcript:"ENST00000517532","ENST00000522563";
12	210411	+	31	3	24	2	0.135	0.039	0.056	0.290077	2.17574e-08	2	gene|transcript:no_feature;
12	49735609	+	121	7	92	5	0.062	0.003	0.005	0.0754127	3.31595e-09	2	gene:"TMBIM6";transcript:"ENST00000548809";
8	132346888	+	32	6	23	4	0.186	0.028	0.04	0.374003	2.44249e-14	2	gene|transcript:no_feature;
6	28951076	+	58	13	40	8	0.212	0.043	0.062	0.354719	5.55111e-16	2	gene|transcript:no_feature;
6	33080731	+	56	5	39	3	0.098	0.019	0.027	0.169379	5.45493e-09	2	gene:"HLA-DPB1";transcript:"ENST00000416804","ENST00000418931","ENST00000428835","ENST00000471184","ENST00000488575","ENST00000498038";
6	29724347	+	206	6	147	4	0.033	0.002	0.003	0.0283185	7.03801e-05	2	gene:"HLA-F";transcript:"ENST00000334668","ENST00000376861","ENST00000429294","ENST00000434407","ENST00000462777","ENST00000482257","ENST00000484704","ENST00000485513","ENST00000486194","ENST00000489502";
6	7580332	+	123	8	86	5	0.062	0.011	0.015	0.0777183	3.27521e-10	2	gene:"DSP";transcript:"ENST00000379802","ENST00000418664";
6	122211699	+	56	43	39	30	0.793	0.023	0.032	0.971638	0	2	gene:"RNU1-18P";transcript:"ENST00000363062";
3	62749809	+	51	10	39	7	0.218	0.023	0.032	0.379093	0	2	gene|transcript:no_feature;
3	129257601	+	38	4	27	2	0.11	0.016	0.023	0.229623	2.43477e-08	2	gene:"COPG1";transcript:"ENST00000314797","ENST00000515725";
17	38810260	+	33	17	25	13	0.519	0.013	0.019	0.817991	0	2	gene|transcript:no_feature;
17	46921187	+	45	4	32	2	0.087	0.003	0.004	0.177445	1.69974e-07	2	gene:"RNU6ATAC3P";transcript:"ENST00000387974";
17	2593820	+	35	4	25	3	0.126	0.037	0.053	0.253653	5.44643e-09	2	gene:"PAFAH1B1";transcript:"ENST00000575477","ENST00000576586";
17	44352412	+	51	6	37	4	0.127	0.001	0.002	0.227317	1.30595e-12	2	gene:"GRN";transcript:"ENST00000053867","ENST00000586242","ENST00000586443","ENST00000589265","ENST00000639447";
17	48921234	+	37	3	26	2	0.098	0.006	0.009	0.21829	2.81552e-07	2	gene:"UBE2Z";transcript:"ENST00000360943","ENST00000504684","ENST00000506271","ENST00000506498","ENST00000508468","ENST00000513342","ENST00000514948";
1	53793015	+	45	13	33	10	0.296	0.016	0.023	0.510688	0	2	gene|transcript:no_feature;
12	14132347	+	118	7	86	5	0.059	0.002	0.003	0.0724307	1.77395e-08	2	gene|transcript:no_feature;
8	21598656	+	149	30	108	21	0.306	0.026	0.037	0.455249	0	2	gene|transcript:no_feature;
12	130874611	+	155	7	110	5	0.051	0	0	0.0558259	6.12784e-08	2	gene:"RAN";transcript:"ENST00000392367","ENST00000392369","ENST00000448750","ENST00000464211","ENST00000477395","ENST00000535090","ENST00000536606","ENST00000539498","ENST00000541630","ENST00000541679","ENST00000543796";
8	109107909	+	40	18	27	12	0.507	0.012	0.017	0.806674	0	2	gene:"TRHR";transcript:"ENST00000311762","ENST00000518632";
6	28213061	+	187	12	131	8	0.066	0.001	0.002	0.0683422	2.37588e-14	2	gene|transcript:no_feature;
6	30009172	+	331	9	240	7	0.03	0.003	0.005	0.0208448	7.73507e-06	2	gene:"HLA-J";transcript:"ENST00000462773","ENST00000469281","ENST00000494367","ENST00000495278";
17	30959750	+	61	6	45	4	0.098	0.012	0.017	0.162757	1.86577e-10	2	gene:"RN7SL138P";transcript:"ENST00000577405";
8	19584925	+	56	8	42	6	0.141	0.013	0.019	0.242275	8.88178e-16	2	gene|transcript:no_feature;
8	67099319	+	57	8	42	6	0.147	0.016	0.022	0.248807	0	2	gene:"RNA5SP268";transcript:"ENST00000677070","ENST00000677836","ENST00000678216","ENST00000678553","ENST00000678728";
3	35129047	+	39	22	27	16	0.606	0.09	0.127	0.866095	0	2	gene|transcript:no_feature;
3	85508131	+	34	16	25	11	0.471	0.01	0.014	0.766941	0	2	gene:"CADM2";transcript:"ENST00000383699","ENST00000407528";
3	124600963	+	60	18	43	13	0.319	0.001	0.001	0.522859	0	2	gene:"KALRN";transcript:"ENST00000393496";
3	170361399	+	36	3	26	2	0.1	0.004	0.005	0.22406	2.11837e-07	2	gene:"SKIL";transcript:"ENST00000259119","ENST00000413427","ENST00000426052","ENST00000458537","ENST00000470571";
6	29957519	+	62	6	42	4	0.097	0.013	0.018	0.173212	2.26348e-11	2	gene:"HLA-W";transcript:"ENST00000439514";
6	26045594	+	158	8	109	6	0.059	0.011	0.016	0.0622262	1.93227e-09	2	gene:"H3C3";transcript:"ENST00000612966";
6	106449464	+	39	17	26	11	0.434	0.004	0.005	0.72784	0	2	gene:"CRYBG1";transcript:"ENST00000365516";
6	43785492	+	43	3	31	2	0.072	0.005	0.007	0.157	1.00067e-05	2	gene:"VEGFA";transcript:"ENST00000372064","ENST00000372067","ENST00000372077","ENST00000480614","ENST00000497139","ENST00000672860";
8	39429417	+	58	19	42	13	0.333	0.052	0.073	0.53693	0	2	gene|transcript:no_feature;
8	49960959	+	215	8	157	6	0.04	0.004	0.005	0.0344336	4.50728e-07	2	gene:"SNTG1";transcript:"ENST00000520697","ENST00000521316";
17	16485140	+	28	12	20	8	0.426	0.04	0.056	0.733923	0	2	gene|transcript:no_feature;
8	2822540	+	126	33	92	25	0.266	0.042	0.06	0.367773	0	2	gene:"AC246817.1";transcript:"ENST00000654515","ENST00000662575";
6	24976873	+	51	4	38	2	0.079	0.001	0.002	0.149697	4.73257e-07	2	gene:"PPIAP29";transcript:"ENST00000414949";
6	7579986	+	370	11	272	8	0.03	0.001	0.001	0.0196108	2.18262e-06	2	gene:"DSP";transcript:"ENST00000379802","ENST00000418664";
6	7585388	+	836	26	607	20	0.033	0.005	0.007	0.0158031	5.08482e-14	2	gene:"DSP";transcript:"ENST00000379802","ENST00000418664";
6	63579011	+	80	7	55	4	0.088	0.006	0.009	0.142007	3.54739e-11	2	gene:"AL135905.2","PTP4A1";transcript:"ENST00000370651","ENST00000626021","ENST00000627002","ENST00000648894","ENST00000672924","ENST00000673199","ENST00000673217";
8	132367699	+	113	8	81	6	0.077	0.006	0.009	0.0971274	1.59619e-11	2	gene|transcript:no_feature;
8	21598725	+	232	13	175	9	0.058	0.005	0.008	0.0527468	7.4607e-14	2	gene|transcript:no_feature;
6	23886021	+	233	38	168	27	0.69	0.042	0.06	0.923009	0	2	gene|transcript:no_feature;
8	144459568	+	219	9	164	6	0.041	0.004	0.006	0.0355664	1.25017e-07	2	gene|transcript:no_feature;
6	144216604	+	58	46	41	31	0.77	0.068	0.095	0.961411	0	2	gene|transcript:no_feature;
8	134958012	+	129	13	92	9	0.102	0.003	0.004	0.127113	0	2	gene|transcript:no_feature;
6	35470305	+	153	6	110	4	0.04	0	0.001	0.0423669	1.13897e-05	2	gene:"RPL10A";transcript:"ENST00000322203","ENST00000464112","ENST00000467020","ENST00000478340","ENST00000490335";
6	27810472	+	83	8	60	6	0.107	0.03	0.042	0.145905	1.9984e-14	2	gene:"H3C10";transcript:"ENST00000369163";
8	33013858	+	170	6	127	4	0.038	0.001	0.002	0.0375124	9.88613e-06	2	gene:"AC090204.1";transcript:"ENST00000500843","ENST00000520819","ENST00000655535","ENST00000657565","ENST00000658837","ENST00000659524","ENST00000664284","ENST00000665465","ENST00000666042","ENST00000666221","ENST00000666659","ENST00000670899","ENST00000671310";
8	11826183	+	73	5	54	3	0.071	0.011	0.015	0.111455	1.10918e-07	2	gene:"FDFT1";transcript:"ENST00000220584","ENST00000443614","ENST00000446331","ENST00000525607","ENST00000525777","ENST00000525900","ENST00000525954","ENST00000528643","ENST00000528812","ENST00000530664","ENST00000538689","ENST00000615631","ENST00000618539","ENST00000622850","ENST00000623368";
3	5084489	+	69	5	50	4	0.081	0.02	0.028	0.124381	5.99062e-09	2	gene|transcript:no_feature;
3	64729275	+	48	8	37	6	0.18	0.014	0.02	0.324815	0	2	gene:"ADAMTS9-AS2";transcript:"ENST00000460833","ENST00000474768","ENST00000481312","ENST00000485174","ENST00000650103";
3	100519286	+	46	3	33	2	0.068	0.005	0.007	0.142963	1.61146e-05	2	gene:"TMEM45A";transcript:"ENST00000449609","ENST00000462884";
1	3013995	+	57	16	38	10	0.342	0.003	0.004	0.590808	0	2	gene|transcript:no_feature;
1	228097197	+	97	5	70	3	0.053	0.006	0.009	0.073497	2.47066e-06	2	gene:"ARF1";transcript:"ENST00000272102","ENST00000469235","ENST00000470558","ENST00000470670","ENST00000473949","ENST00000477451","ENST00000478336","ENST00000478424","ENST00000482962","ENST00000490705","ENST00000497165","ENST00000540651","ENST00000541182";
17	42405419	+	67	10	50	7	0.156	0.004	0.005	0.250801	0	2	gene|transcript:no_feature;
17	81198348	+	72	8	53	6	0.116	0.04	0.057	0.165225	7.77156e-16	2	gene:"AC027601.2";transcript:"ENST00000571085";
17	28417362	+	45	6	33	4	0.151	0.019	0.026	0.286317	6.41709e-14	2	gene:"H3P41";transcript:"ENST00000583907";
17	18440409	+	196	7	138	5	0.041	0.005	0.007	0.037431	1.83339e-06	2	gene:"KRT16P1";transcript:"ENST00000399124","ENST00000581027","ENST00000581210","ENST00000584135","ENST00000584962";
8	28782513	+	26	6	18	4	0.225	0.036	0.051	0.470429	8.88178e-16	2	gene|transcript:no_feature;
8	89919671	+	64	7	50	5	0.123	0.016	0.022	0.202368	9.9698e-14	2	gene:"OSGIN2";transcript:"ENST00000297438","ENST00000451899","ENST00000520659","ENST00000647849";
8	143331068	+	45	4	32	2	0.087	0.012	0.017	0.175714	1.39844e-07	2	gene|transcript:no_feature;
6	28941132	+	79	63	55	46	0.825	0.066	0.093	0.974008	0	2	gene|transcript:no_feature;
8	33013478	+	60	6	45	4	0.113	0.047	0.066	0.163709	1.23768e-12	2	gene:"AC090204.1";transcript:"ENST00000500843","ENST00000520819","ENST00000655535","ENST00000657565","ENST00000658837","ENST00000659524","ENST00000664284","ENST00000665465","ENST00000666042","ENST00000666221","ENST00000666659","ENST00000670899","ENST00000671310";
6	30008329	+	194	12	142	9	0.072	0.001	0.002	0.076416	3.77476e-15	2	gene:"HLA-J";transcript:"ENST00000462773","ENST00000469281","ENST00000494367","ENST00000495278";
3	86247520	+	78	7	55	4	0.087	0.006	0.009	0.13434	4.92675e-11	2	gene|transcript:no_feature;
3	186784826	+	111	20	82	14	0.179	0.008	0.011	0.250672	0	2	gene:"SNORD2";transcript:"ENST00000445596","ENST00000459163","ENST00000465032","ENST00000465222","ENST00000465267","ENST00000467585","ENST00000486805","ENST00000491473","ENST00000495049","ENST00000498746";
3	172237494	+	56	8	41	6	0.151	0.005	0.007	0.26088	0	2	gene:"RN7SL141P";transcript:"ENST00000443501","ENST00000484215";
3	133589346	+	39	3	27	2	0.1	0.005	0.007	0.22528	2.28166e-07	2	gene:"CDV3";transcript:"ENST00000264993","ENST00000420115";
3	16525351	+	387	14	289	11	0.037	0.007	0.01	0.0234507	3.38157e-10	2	gene:"AC010139.1","LINC00690";transcript:"ENST00000660612","ENST00000669122";
3	141876842	+	62	5	42	3	0.096	0.008	0.012	0.170387	1.65056e-09	2	gene:"ATP1B3";transcript:"ENST00000475483";
17	36733509	+	58	4	42	2	0.071	0.01	0.015	0.127342	1.07051e-06	2	gene|transcript:no_feature;
8	85601210	+	32	3	24	2	0.112	0.022	0.031	0.248362	8.35862e-08	2	gene|transcript:no_feature;
8	75377013	+	24	3	18	2	0.125	0.013	0.018	0.316524	1.72507e-07	2	gene:"PKMP4";transcript:"ENST00000523134";
6	145708575	+	26	6	19	4	0.215	0.06	0.085	0.441653	7.77156e-16	2	gene|transcript:no_feature;
6	30491403	+	175	9	121	6	0.052	0.005	0.007	0.0551287	1.71009e-09	2	gene:"HLA-E";transcript:"ENST00000376630";
8	67099320	+	58	9	43	7	0.165	0.042	0.06	0.26463	0	2	gene:"RNA5SP268";transcript:"ENST00000677070","ENST00000677836","ENST00000678216","ENST00000678553","ENST00000678728";
6	7567378	+	175	14	123	10	0.089	0.014	0.019	0.0969153	0	2	gene:"DSP";transcript:"ENST00000379802","ENST00000418664";
6	144253440	+	195	17	142	11	0.083	0.027	0.038	0.0774785	2.71338e-13	2	gene|transcript:no_feature;
6	27824280	+	162	5	115	4	0.037	0.002	0.003	0.0382234	5.82083e-05	2	gene:"H4C11";transcript:"ENST00000355057";
6	7582747	+	356	10	256	7	0.03	0.003	0.005	0.019564	8.30008e-06	2	gene:"DSP";transcript:"ENST00000379802","ENST00000418664";
8	122758406	+	41	3	31	2	0.106	0.026	0.036	0.224821	1.44691e-07	2	gene|transcript:no_feature;
17	16485139	+	29	6	21	5	0.222	0.039	0.055	0.441265	2.22045e-16	2	gene|transcript:no_feature;
8	54252570	+	34	6	27	5	0.179	0.03	0.043	0.376292	1.77636e-15	2	gene|transcript:no_feature;
6	30688694	+	33	3	23	2	0.106	0.001	0.001	0.244175	1.27942e-07	2	gene|transcript:no_feature;
8	126144048	+	121	13	86	8	0.096	0.038	0.053	0.106521	8.23319e-12	2	gene|transcript:no_feature;
8	69604930	+	33	3	23	2	0.1	0.021	0.03	0.227977	1.20273e-06	2	gene:"SULF1";transcript:"ENST00000616868";
8	101552762	+	31	3	22	2	0.102	0.016	0.023	0.241246	9.06325e-07	2	gene:"GRHL2";transcript:"ENST00000395927","ENST00000646743";
6	91518718	+	91	4	67	2	0.043	0.001	0.001	0.0625528	7.11513e-05	2	gene|transcript:no_feature;
6	27865533	+	86	4	60	3	0.052	0.002	0.003	0.0801913	6.37962e-06	2	gene:"H2AC16","H2BC15";transcript:"ENST00000396980","ENST00000613174";
6	32443320	+	73	4	52	2	0.056	0.005	0.006	0.0897097	1.02392e-05	2	gene:"HLA-DRA";transcript:"ENST00000374982","ENST00000395388";
6	7574781	+	176	15	127	11	0.091	0.017	0.025	0.0977276	0	2	gene:"DSP";transcript:"ENST00000379802","ENST00000418664";
6	30720560	+	41	4	29	3	0.106	0.013	0.019	0.219744	4.38865e-09	2	gene:"TUBB";transcript:"ENST00000327892";
6	29942881	+	579	21	415	15	0.037	0.001	0.002	0.0217721	1.85962e-13	2	gene:"HLA-A";transcript:"ENST00000376802","ENST00000376806","ENST00000376809","ENST00000396634","ENST00000461903","ENST00000479320","ENST00000495183","ENST00000496081","ENST00000638375";
6	32443318	+	74	3	53	2	0.049	0	0.001	0.0819972	6.35799e-05	2	gene:"HLA-DRA";transcript:"ENST00000374982","ENST00000395388";
6	7584127	+	344	9	242	6	0.029	0	0	0.0201365	1.74606e-05	2	gene:"DSP";transcript:"ENST00000379802","ENST00000418664";
6	168015022	+	41	4	29	2	0.098	0.005	0.007	0.203046	6.17156e-08	2	gene:"KIF25";transcript:"ENST00000515361";
6	29888599	+	530	21	376	15	0.041	0	0	0.0248426	1.13243e-14	2	gene:"HLA-H";transcript:"ENST00000383620";
6	44250425	+	229	13	165	9	0.059	0.001	0.001	0.0545822	5.38458e-14	2	gene:"HSP90AB1";transcript:"ENST00000353801","ENST00000371554","ENST00000371646","ENST00000620073";
1	52533784	+	118	5	88	4	0.046	0.001	0.002	0.0569753	4.26201e-06	2	gene|transcript:no_feature;
1	116390277	+	75	6	51	4	0.09	0.011	0.016	0.144012	1.05491e-09	2	gene:"ATP1A1";transcript:"ENST00000295598","ENST00000369496","ENST00000537345";
1	40805033	+	159	8	117	5	0.05	0.001	0.002	0.0523675	3.03661e-08	2	gene:"KCNQ4","RN7SL326P";transcript:"ENST00000477493","ENST00000509682";
8	75988833	+	120	79	93	61	0.688	0.028	0.039	0.899588	0	2	gene|transcript:no_feature;
1	209431621	+	220	7	152	5	0.038	0.008	0.011	0.0322367	5.64528e-06	2	gene:"MIR205HG";transcript:"ENST00000366437","ENST00000429156","ENST00000431096","ENST00000433108","ENST00000440276","ENST00000451937","ENST00000458250","ENST00000603283","ENST00000657184","ENST00000660261","ENST00000660782","ENST00000667171","ENST00000670788";
8	30499145	+	34	11	26	8	0.348	0.027	0.038	0.616262	0	2	gene:"RBPMS";transcript:"ENST00000287771","ENST00000320203","ENST00000397323";
1	247086406	+	97	25	76	18	0.284	0.063	0.089	0.403522	0	2	gene|transcript:no_feature;
1	192579521	+	49	5	37	3	0.11	0.025	0.036	0.199739	8.80195e-10	2	gene:"RGS1";transcript:"ENST00000367459","ENST00000498352";
1	40069859	+	35	3	24	2	0.104	0.008	0.011	0.236175	1.719e-07	2	gene:"CAP1";transcript:"ENST00000340450","ENST00000372792","ENST00000372797","ENST00000372802","ENST00000372805";
1	114536246	+	64	3	47	2	0.059	0.008	0.011	0.106996	1.38647e-05	2	gene:"PKMP1";transcript:"ENST00000455804";
1	237109656	+	36	6	26	4	0.181	0.013	0.019	0.356428	5.55112e-15	2	gene:"RYR2";transcript:"ENST00000366574";
1	149852728	+	506	16	362	12	0.035	0.005	0.008	0.0194819	9.95599e-10	2	gene:"H3C15";transcript:"ENST00000403683";
8	115063836	+	50	30	38	23	0.603	0.008	0.012	0.864615	0	2	gene|transcript:no_feature;
17	37741173	+	60	16	43	11	0.453	0.033	0.047	0.741726	0	2	gene|transcript:no_feature;
6	17599246	+	113	10	87	7	0.095	0.025	0.036	0.114191	3.9968e-15	2	gene|transcript:no_feature;
6	98249029	+	44	3	30	2	0.074	0.014	0.02	0.153446	1.05914e-05	2	gene:"AL589740.1";transcript:"ENST00000606913","ENST00000607032","ENST00000653817","ENST00000654518","ENST00000655641","ENST00000656098","ENST00000658505","ENST00000659229","ENST00000659424","ENST00000659530","ENST00000661318","ENST00000661488","ENST00000661997","ENST00000662497","ENST00000664248","ENST00000665158","ENST00000665796","ENST00000665944","ENST00000666500","ENST00000668451","ENST00000…
6	43782054	+	27	3	19	2	0.132	0.001	0.002	0.319411	1.92236e-08	2	gene:"VEGFA";transcript:"ENST00000230480","ENST00000324450","ENST00000372055","ENST00000372064","ENST00000372067","ENST00000372077","ENST00000413642","ENST00000417285","ENST00000425836","ENST00000457104","ENST00000480614","ENST00000482630","ENST00000493786","ENST00000497139","ENST00000518689","ENST00000518824","ENST00000519767","ENST00000520265","ENST00000520948","ENST00000523125","ENST0000052387…
6	34245522	+	42	4	28	3	0.109	0.004	0.006	0.229704	5.58189e-09	2	gene:"HMGA1";transcript:"ENST00000311487","ENST00000347617","ENST00000374116","ENST00000401473","ENST00000447654";
8	88073300	+	66	4	50	2	0.062	0.006	0.009	0.10505	4.14528e-06	2	gene|transcript:no_feature;
1	113320215	+	22	3	16	2	0.134	0.006	0.009	0.346718	9.53784e-08	2	gene|transcript:no_feature;
1	227434272	+	42	3	31	2	0.073	0.006	0.009	0.157781	9.80075e-06	2	gene:"BTF3P9";transcript:"ENST00000418784";
1	10297235	+	71	7	51	5	0.11	0.014	0.02	0.171053	5.18696e-13	2	gene:"KIF1B";transcript:"ENST00000377083";
1	159958073	+	47	6	32	4	0.119	0.022	0.031	0.228889	5.29821e-12	2	gene:"LINC01133";transcript:"ENST00000657602";
17	19452402	+	250	14	190	10	0.065	0.005	0.007	0.0605994	2.55351e-15	2	gene|transcript:no_feature;
1	10419971	+	84	5	58	3	0.068	0.002	0.003	0.1057	6.93702e-08	2	gene:"PGD";transcript:"ENST00000270776";
1	223752052	+	53	7	38	5	0.16	0.047	0.067	0.265709	4.44089e-16	2	gene:"CAPN2";transcript:"ENST00000295006","ENST00000433674";
17	60900079	+	208	12	153	8	0.06	0.007	0.011	0.0557937	2.10387e-13	2	gene:"RN7SL448P";transcript:"ENST00000407086","ENST00000408905","ENST00000588462","ENST00000588874","ENST00000589222";
17	41718197	+	962	24	666	17	0.026	0.001	0.002	0.0112274	3.40147e-09	2	gene:"RNA5SP442";transcript:"ENST00000365050";
1	236484413	+	159	11	117	7	0.071	0.013	0.018	0.0775416	5.973e-14	2	gene:"EDARADD","ENO1P1";transcript:"ENST00000334232","ENST00000359362","ENST00000366587","ENST00000637660","ENST00000642595";
6	27808562	+	173	7	122	4	0.041	0.001	0.002	0.0414946	2.04407e-06	2	gene:"H2AC13";transcript:"ENST00000358739";
6	7583025	+	240	11	168	7	0.048	0.001	0.001	0.0429887	5.64683e-10	2	gene:"DSP";transcript:"ENST00000379802","ENST00000418664";
8	7019262	+	119	14	85	9	0.114	0.017	0.025	0.145588	3.33067e-16	2	gene|transcript:no_feature;
8	99507893	+	22	5	16	3	0.215	0.046	0.065	0.473637	1.35336e-13	2	gene:"VPS13B";transcript:"ENST00000496144";
8	11831576	+	33	5	24	4	0.18	0.061	0.087	0.347137	1.16795e-13	2	gene:"FDFT1";transcript:"ENST00000220584","ENST00000443614","ENST00000446331","ENST00000525283","ENST00000525607","ENST00000525777","ENST00000525900","ENST00000525954","ENST00000528643","ENST00000528729","ENST00000528812","ENST00000529464","ENST00000529521","ENST00000530664","ENST00000538689","ENST00000615631","ENST00000618539","ENST00000622850","ENST00000623368";
8	17748204	+	101	26	75	20	0.261	0.01	0.014	0.384577	0	2	gene:"RNA5SP256";transcript:"ENST00000390978";
17	36639963	+	152	6	113	4	0.04	0.004	0.005	0.0409372	1.15151e-05	2	gene|transcript:no_feature;
17	16382034	+	66	7	46	4	0.098	0.028	0.04	0.155273	1.86529e-12	2	gene:"UBB";transcript:"ENST00000302182","ENST00000395837","ENST00000395839","ENST00000535788","ENST00000578649","ENST00000614404";
17	43000025	+	307	9	213	6	0.033	0.004	0.006	0.0235862	4.26582e-06	2	gene:"RPL27";transcript:"ENST00000253788","ENST00000586277","ENST00000588830","ENST00000589037","ENST00000589913","ENST00000590864","ENST00000593262";
17	22204764	+	24	3	18	2	0.125	0.013	0.018	0.316524	1.72507e-07	2	gene:"UBBP4";transcript:"ENST00000583708","ENST00000584755","ENST00000648259";
17	22524502	+	658	23	471	16	0.035	0.001	0.002	0.0189998	9.68114e-14	2	gene:"MTRNR2L1";transcript:"ENST00000540040";
17	77996843	+	104	22	76	15	0.208	0.031	0.044	0.293695	0	2	gene:"TNRC6C";transcript:"ENST00000636222";
17	80332481	+	39	3	28	2	0.092	0.001	0.002	0.203676	4.19792e-07	2	gene:"RNF213";transcript:"ENST00000559070";
6	29929750	+	70	4	51	3	0.065	0.004	0.005	0.106639	8.46654e-07	2	gene|transcript:no_feature;
6	31816821	+	51	7	34	5	0.189	0.051	0.072	0.321564	4.44089e-16	2	gene:"HSPA1A";transcript:"ENST00000375651","ENST00000608703";
8	126144043	+	127	9	90	6	0.07	0.013	0.018	0.0839967	1.38545e-12	2	gene|transcript:no_feature;
8	136895566	+	99	12	72	9	0.129	0.02	0.028	0.175112	0	2	gene:"LINC02055";transcript:"ENST00000521034","ENST00000521097","ENST00000524346","ENST00000649576","ENST00000663759","ENST00000669387";
6	71585490	+	57	3	41	2	0.053	0.001	0.002	0.102163	8.1418e-05	2	gene:"KRT19P1";transcript:"ENST00000405746";
6	26225256	+	128	9	93	6	0.07	0	0	0.0842225	1.76121e-11	2	gene:"H3C6";transcript:"ENST00000614911","ENST00000634733";
1	84715684	+	23	6	16	4	0.262	0.008	0.012	0.547655	2.22045e-16	2	gene|transcript:no_feature;
17	59855311	+	42	14	28	9	0.338	0.021	0.03	0.595185	0	2	gene|transcript:no_feature;
17	36557991	+	32	6	23	4	0.185	0.006	0.009	0.377824	3.21965e-14	2	gene:"GGNBP2";transcript:"ENST00000617860";
17	46921163	+	108	12	75	8	0.11	0.018	0.025	0.150897	2.72005e-14	2	gene:"RNU6ATAC3P";transcript:"ENST00000387974";
8	69314902	+	32	4	24	3	0.135	0.023	0.032	0.292598	3.28506e-10	2	gene|transcript:no_feature;
1	86439089	+	104	6	74	4	0.06	0.007	0.01	0.083598	6.23425e-08	2	gene:"CLCA2";transcript:"ENST00000370565";
1	241993631	+	26	3	19	2	0.145	0.011	0.015	0.355853	7.79475e-09	2	gene:"CFL1P4";transcript:"ENST00000451536";
1	10297238	+	56	5	40	3	0.099	0.036	0.05	0.156625	2.00454e-09	2	gene:"KIF1B";transcript:"ENST00000377083";
1	55757901	+	126	28	94	19	0.224	0.05	0.071	0.295381	0	2	gene:"AL603840.1";transcript:"ENST00000634769";
1	149852802	+	613	39	432	27	0.071	0.003	0.004	0.0520297	0	2	gene:"H3C15";transcript:"ENST00000403683";
1	156844083	+	95	14	67	11	0.166	0.048	0.069	0.218681	0	2	gene:"NTRK1";transcript:"ENST00000489021";
1	236484064	+	87	4	63	2	0.046	0.002	0.003	0.0692827	4.25972e-05	2	gene:"EDARADD","ENO1P1";transcript:"ENST00000334232","ENST00000359362","ENST00000366587","ENST00000637660","ENST00000642595";
1	201330826	+	110	8	78	5	0.077	0.011	0.015	0.0998558	4.51004e-11	2	gene:"PKP1";transcript:"ENST00000263946","ENST00000367324";
1	171492607	+	76	5	54	4	0.073	0.003	0.004	0.112975	3.0913e-08	2	gene:"PRRC2C";transcript:"ENST00000467601";
1	89843985	+	43	3	30	2	0.073	0.011	0.015	0.155273	1.02506e-05	2	gene:"AC093423.3","LRRC8D";transcript:"ENST00000370453","ENST00000414841","ENST00000525774","ENST00000527156","ENST00000532201";
1	22660872	+	122	5	86	3	0.044	0.002	0.002	0.0541458	6.18324e-06	2	gene:"C1QB";transcript:"ENST00000432749","ENST00000509305","ENST00000510260";
6	26157022	+	58	4	43	3	0.078	0.006	0.008	0.138902	1.39271e-07	2	gene:"H1-4";transcript:"ENST00000304218";
8	75893330	+	25	10	17	7	0.414	0.024	0.034	0.737251	0	2	gene|transcript:no_feature;
6	24277508	+	83	22	57	14	0.244	0.053	0.074	0.373217	0	2	gene|transcript:no_feature;
6	27810147	+	217	10	154	7	0.048	0.004	0.005	0.0429788	3.76608e-09	2	gene:"H3C10";transcript:"ENST00000369163";
1	633313	+	88	4	60	3	0.052	0.001	0.002	0.0793779	8.32511e-06	2	gene:"MTCO2P12";transcript:"ENST00000427426";
6	29944387	+	821	34	570	24	0.044	0.001	0.001	0.0247645	0	2	gene:"HLA-A";transcript:"ENST00000376802","ENST00000376806","ENST00000376809","ENST00000396634","ENST00000461903","ENST00000479320","ENST00000495183","ENST00000496081","ENST00000638375";
1	116384088	+	122	5	90	3	0.041	0.001	0.002	0.049235	3.1425e-05	2	gene:"ATP1A1";transcript:"ENST00000418797","ENST00000488733";
6	7574726	+	386	15	277	10	0.039	0.001	0.001	0.0261962	1.80899e-10	2	gene:"DSP";transcript:"ENST00000379802","ENST00000418664";
6	7581510	+	130	6	96	4	0.046	0.004	0.006	0.0530835	2.04843e-06	2	gene:"DSP";transcript:"ENST00000379802","ENST00000418664";
1	92840753	+	1666	29	1204	21	0.018	0.001	0.001	0.00537599	2.06271e-05	2	gene:"RPL5","SNORA66";transcript:"ENST00000370321","ENST00000384792","ENST00000497519","ENST00000644549","ENST00000645119","ENST00000645300";
6	26199652	+	78	5	57	4	0.074	0.01	0.013	0.114128	2.25425e-08	2	gene:"H2BC7";transcript:"ENST00000356530";
1	116984787	+	32	3	22	2	0.116	0.01	0.014	0.271224	6.77132e-08	2	gene:"PTGFRN";transcript:"ENST00000393203";
6	26183889	+	266	30	201	22	0.118	0.005	0.007	0.123154	0	2	gene:"H2BC6";transcript:"ENST00000614097","ENST00000634910";
8	75893325	+	30	7	21	5	0.239	0.022	0.031	0.478536	0	2	gene|transcript:no_feature;
8	125270793	+	239	10	170	7	0.044	0.009	0.013	0.0358804	1.1517e-08	2	gene:"RN7SL329P";transcript:"ENST00000517532","ENST00000522563";
1	153360744	+	2637	70	1880	50	0.027	0.001	0.001	0.00918976	0	2	gene:"S100A9";transcript:"ENST00000368738";
1	63655935	+	92	5	66	4	0.06	0.001	0.001	0.0852058	2.64404e-07	2	gene:"PGM1","RN7SL130P";transcript:"ENST00000371083","ENST00000371084","ENST00000489463","ENST00000540265","ENST00000650546";
1	209432100	+	86	7	63	4	0.083	0.014	0.02	0.120526	8.14076e-11	2	gene:"MIR205HG";transcript:"ENST00000366437","ENST00000429156","ENST00000431096","ENST00000433108","ENST00000440276","ENST00000451937","ENST00000458250","ENST00000603283","ENST00000657184","ENST00000660261","ENST00000660782","ENST00000667171","ENST00000670788";
6	27519576	+	40	31	29	22	0.763	0.014	0.02	0.966467	0	2	gene|transcript:no_feature;
6	30491402	+	186	8	129	5	0.045	0.002	0.003	0.0464139	1.36088e-07	2	gene:"HLA-E";transcript:"ENST00000376630";
6	30009175	+	302	11	217	8	0.038	0	0.001	0.0287084	2.05757e-08	2	gene:"HLA-J";transcript:"ENST00000462773","ENST00000469281","ENST00000494367","ENST00000495278";
6	7584984	+	78	6	55	4	0.08	0.012	0.017	0.119226	3.67211e-09	2	gene:"DSP";transcript:"ENST00000379802","ENST00000418664";
6	46734492	+	26	8	18	5	0.311	0.015	0.022	0.602684	0	2	gene|transcript:no_feature;
6	27838936	+	132	8	91	5	0.071	0.011	0.016	0.086959	2.90463e-10	2	gene:"H2BC15";transcript:"ENST00000449538","ENST00000606613","ENST00000612898";
6	27810142	+	272	11	192	8	0.044	0.003	0.005	0.036163	1.32099e-09	2	gene:"H3C10";transcript:"ENST00000369163";
6	52995750	+	28230	379	19754	261	0.013	0.001	0.001	0.00210647	2.22045e-16	2	gene:"7SK","RN7SK";transcript:"ENST00000365328","ENST00000636484";
6	27865543	+	58	3	39	2	0.073	0.017	0.025	0.132144	6.08176e-06	2	gene:"H2AC16","H2BC15";transcript:"ENST00000396980","ENST00000613174";
1	9986435	+	29	7	22	5	0.259	0.052	0.074	0.502046	0	2	gene|transcript:no_feature;
1	209431073	+	265	14	184	10	0.06	0.011	0.016	0.0513948	4.9738e-14	2	gene:"MIR205HG";transcript:"ENST00000366437","ENST00000429156","ENST00000431096","ENST00000433108","ENST00000440276","ENST00000451937","ENST00000458250","ENST00000603283","ENST00000657184","ENST00000660261","ENST00000660782","ENST00000667171","ENST00000670788";
1	162338678	+	97	7	67	5	0.077	0.011	0.015	0.106219	6.94004e-10	2	gene:"RNA5SP61";transcript:"ENST00000361897";
1	77023619	+	68	8	48	6	0.245	0.023	0.033	0.464672	0	2	gene:"ST6GALNAC5";transcript:"ENST00000318803","ENST00000477717";
1	44778594	+	794	41	564	29	0.054	0.003	0.005	0.031788	0	2	gene:"RPS8";transcript:"ENST00000372209","ENST00000396651","ENST00000464658","ENST00000474582","ENST00000484599","ENST00000485390";
1	175481542	+	49	18	34	13	0.392	0.034	0.049	0.638881	0	2	gene|transcript:no_feature;
1	5313926	+	445	17	326	12	0.038	0.001	0.002	0.0241263	2.25455e-11	2	gene|transcript:no_feature;
1	98367300	+	396	14	305	11	0.037	0.001	0.001	0.0238509	1.46e-09	2	gene|transcript:no_feature;
1	39283296	+	55	7	40	5	0.133	0.011	0.016	0.232989	1.22569e-13	2	gene:"MACF1";transcript:"ENST00000485063";
1	39448066	+	47	4	33	2	0.104	0.015	0.021	0.214744	4.05458e-08	2	gene:"MACF1";transcript:"ENST00000289893","ENST00000361689","ENST00000372915","ENST00000372925","ENST00000671089";
1	26863299	+	722	19	525	13	0.027	0.001	0.001	0.0131759	3.01209e-08	2	gene:"SFN";transcript:"ENST00000339276";
1	208243704	+	93	12	71	8	0.142	0.049	0.069	0.178789	6.88338e-15	2	gene|transcript:no_feature;
1	39351004	+	121	6	89	4	0.054	0.001	0.002	0.0659923	1.33271e-07	2	gene:"MACF1";transcript:"ENST00000476350","ENST00000530262";
1	165199545	+	74	9	51	7	0.143	0.035	0.049	0.211354	0	2	gene|transcript:no_feature;
1	209432449	+	67	5	48	3	0.084	0.019	0.026	0.139062	2.58808e-09	2	gene:"MIR205HG";transcript:"ENST00000366437","ENST00000429156","ENST00000431096","ENST00000433108","ENST00000440276","ENST00000451937","ENST00000458250","ENST00000657184","ENST00000660261","ENST00000660782","ENST00000667171","ENST00000670788";
1	116400994	+	194	8	138	5	0.046	0.003	0.004	0.0462398	3.11293e-08	2	gene:"ATP1A1";transcript:"ENST00000440951";
1	153360778	+	637	35	453	23	0.054	0.009	0.013	0.0340177	2.22045e-16	2	gene:"S100A9";transcript:"ENST00000368738";
1	98045967	+	46	11	33	8	0.241	0.015	0.021	0.424364	0	2	gene|transcript:no_feature;
1	99008460	+	33	5	24	3	0.154	0.001	0.002	0.326241	1.85159e-11	2	gene:"AL445433.1","AL445433.2";transcript:"ENST00000425113","ENST00000457507","ENST00000647692","ENST00000658279","ENST00000660510","ENST00000662973";
1	76700306	+	71	4	49	3	0.065	0	0.001	0.109943	1.00089e-06	2	gene:"TPI1P1";transcript:"ENST00000420977";
1	33247721	+	153	7	110	4	0.044	0.005	0.006	0.0474455	5.26747e-07	2	gene|transcript:no_feature;
1	62089888	+	55	5	45	3	0.099	0.011	0.016	0.190646	6.39711e-09	2	gene:"PATJ";transcript:"ENST00000371158","ENST00000484937","ENST00000613764","ENST00000635137","ENST00000642238","ENST00000646453";
1	11022207	+	34	3	25	2	0.104	0.018	0.025	0.22912	1.51466e-07	2	gene:"AL109811.3","TARDBP";transcript:"ENST00000439080","ENST00000610369","ENST00000616545","ENST00000617172","ENST00000620632","ENST00000621715","ENST00000621790","ENST00000622057","ENST00000629725","ENST00000638264","ENST00000639083","ENST00000649624";
1	151908404	+	37	30	28	22	0.808	0.05	0.071	0.979905	0	2	gene|transcript:no_feature;
1	58954553	+	42	28	33	22	0.655	0.028	0.04	0.91565	0	2	gene:"LINC01358";transcript:"ENST00000634502";
1	23692709	+	449	13	326	9	0.03	0.004	0.006	0.0170944	5.01231e-07	2	gene:"RPL11";transcript:"ENST00000374550","ENST00000443624","ENST00000458455","ENST00000467075","ENST00000482370","ENST00000643754";
1	116396672	+	101	7	73	5	0.074	0.013	0.018	0.0982678	7.00754e-10	2	gene:"ATP1A1";transcript:"ENST00000295598","ENST00000369496","ENST00000537345";
1	228972943	+	38	8	26	5	0.216	0.018	0.025	0.408977	0	2	gene|transcript:no_feature;
1	5752060	+	46	14	31	9	0.317	0.002	0.004	0.557498	0	2	gene|transcript:no_feature;
1	153360710	+	3735	162	2680	120	0.045	0.005	0.007	0.0188346	0	2	gene:"S100A9";transcript:"ENST00000368738";
1	45615427	+	46	3	34	2	0.081	0.009	0.012	0.166535	1.21008e-06	2	gene:"NASP";transcript:"ENST00000350030","ENST00000351223","ENST00000534450","ENST00000537798";
1	26863311	+	371	21	267	14	0.059	0.004	0.005	0.0462011	0	2	gene:"SFN";transcript:"ENST00000339276";
1	90657858	+	271	22	199	15	0.083	0.012	0.017	0.0751114	0	2	gene:"SNORD3G";transcript:"ENST00000362796";
1	247086403	+	1380	57	1054	43	0.042	0.002	0.002	0.0198448	0	2	gene|transcript:no_feature;
1	38677522	+	40	6	28	4	0.158	0.038	0.054	0.291855	3.16636e-13	2	gene|transcript:no_feature;
1	86443884	+	27	4	19	3	0.175	0.023	0.032	0.401041	1.95095e-11	2	gene:"CLCA2";transcript:"ENST00000490884";
1	21233489	+	27	12	20	8	0.44	0.028	0.04	0.751249	0	2	gene|transcript:no_feature;
1	14399517	+	83	9	63	6	0.115	0.03	0.042	0.159576	1.44329e-15	2	gene:"KAZN";transcript:"ENST00000636203";
1	228148431	+	101	4	71	3	0.047	0.006	0.008	0.0637613	2.35004e-05	2	gene:"GUK1";transcript:"ENST00000312726","ENST00000366716","ENST00000366718","ENST00000366721","ENST00000366722","ENST00000366723","ENST00000366726","ENST00000366728","ENST00000366730","ENST00000391865","ENST00000412265","ENST00000435153","ENST00000453943","ENST00000464858","ENST00000465025","ENST00000470040","ENST00000471270","ENST00000477206","ENST00000480056","ENST00000485838","ENST00000486668…
1	213587134	+	29	5	21	3	0.168	0.01	0.014	0.364243	5.68901e-12	2	gene|transcript:no_feature;
1	173791618	+	25	4	18	2	0.159	0.024	0.034	0.369083	4.52265e-10	2	gene:"RN7SKP160";transcript:"ENST00000363804";
1	160791463	+	143	12	99	8	0.089	0.011	0.016	0.105115	2.22045e-16	2	gene|transcript:no_feature;
1	86455788	+	76	4	53	2	0.057	0.01	0.014	0.0884388	1.03609e-05	2	gene:"CLCA2";transcript:"ENST00000370565";
1	23695839	+	489	14	352	10	0.03	0.004	0.006	0.0163936	2.18058e-07	2	gene:"RPL11";transcript:"ENST00000374550","ENST00000443624","ENST00000458455","ENST00000467075","ENST00000482370","ENST00000643754";
1	86434729	+	128	15	88	10	0.132	0.013	0.018	0.175042	0	2	gene:"CLCA2";transcript:"ENST00000370565";
1	39778538	+	805	25	599	18	0.032	0.004	0.005	0.0151714	5.31242e-13	2	gene|transcript:no_feature;
1	159020433	+	49	4	34	3	0.102	0.024	0.034	0.185664	1.26886e-08	2	gene:"IFI16";transcript:"ENST00000295809","ENST00000340979","ENST00000359709","ENST00000368131","ENST00000368132","ENST00000483916","ENST00000493884";
1	47762228	+	74	4	60	3	0.076	0.014	0.021	0.139121	1.2646e-06	2	gene|transcript:no_feature;
1	208397708	+	25	12	18	8	0.482	0.105	0.148	0.782964	0	2	gene|transcript:no_feature;
1	205474190	+	71	11	48	7	0.17	0.028	0.039	0.268295	0	2	gene|transcript:no_feature;
1	26815004	+	79	8	59	6	0.106	0.011	0.015	0.158851	2.9754e-14	2	gene:"RN7SL165P";transcript:"ENST00000477476";
1	92841848	+	40	5	27	4	0.16	0.04	0.057	0.299812	5.10358e-12	2	gene:"RPL5";transcript:"ENST00000370321","ENST00000497519","ENST00000644549","ENST00000645119";
1	215674380	+	213	19	157	14	0.091	0.002	0.003	0.0944417	0	2	gene|transcript:no_feature;
1	116398775	+	139	9	97	6	0.066	0.018	0.025	0.0758873	1.6589e-12	2	gene:"ATP1A1";transcript:"ENST00000295598","ENST00000369496","ENST00000537345";
[truncated: 39 more rows]

## Sheet: Table S4
Table S4. DEGs in cancer versus control tissues. DEGs, Differentially expression genes.
GeneID	CPM-Cancer1	CPM-Cancer2	CPM-Cancer3	CPM-Cancer4	CPM-Cancer5	CPM-Cancer6	CPM-Cancer7	CPM-Cancer8	CPM-Cancer9	CPM-Control1	CPM-Control2	CPM-Control3	CPM-Control4	CPM-Control5	CPM-Control6	CPM-Control7	baseMean	log2FoldChange	lfcSE	stat	pvalue	padj	Tag
LINC02582	16.7147	0.194454	0.0712599	0.143662	0.136847	0.131205	0.0648045	67.9974	75.6336	0	0	0	0	0	0	0	291.102	25.4388	1.98526	12.8138	1.37e-37	6.36e-35	Up
AC025884.2	0	0	0.962009	0	0	14.6949	14.7106	0	0	0	0	0	0	0	0	0	21.8264	22.2108	3.00967	7.37982	1.59e-13	7.61e-12	Up
AL033397.1	3.40182	0.097227	4.77441	0	0	0.524819	0.58324	49.3855	50.4569	0	0	0	0	0	0	0	195.324	10.8473	2.14877	5.04815	4.46e-07	7.14e-06	Up
UGT1A4	0	12.9312	4.73878	0.359155	0.615813	1.24645	1.94413	16.529	18.494	0	0	0	0	0	0	0.0454849	86.8116	9.26286	1.52923	6.05721	1.39e-09	3.64e-08	Up
AC105460.1	7.78494	0.0486135	0.0356299	0.430986	1.09478	0.0656024	0	25.4654	26.5236	0	0	0	0.114472	0	0	0	109.581	9.18747	1.89607	4.84554	1.26e-06	1.84e-05	Up
RPL17P11	0.0654197	5.83362	3.88366	0.861972	1.91586	1.18084	2.07374	7.92855	8.08139	0	0	0	0	0	0	0	45.0963	8.72742	1.12711	7.7432	9.69e-15	5.46e-13	Up
ZIC5	8.76624	5.10442	7.48229	34.1197	36.8119	6.49464	6.86927	13.0351	14.9195	0	0	0	0	0	0	0.18194	144.135	8.71826	0.878381	9.92537	3.23e-23	4.92e-21	Up
FEZF1-AS1	0.425228	7.53509	0.926379	2.87324	4.24227	0.26241	0	7.72698	8.02959	0	0	0	0	0	0	0	43.9896	8.69447	1.44978	5.99709	2.01e-09	5.14e-08	Up
AKAP8P1	1.53736	8.94488	0	9.12254	7.25291	9.90596	8.55419	1.20944	1.2951	0	0	0	0	0	0	0	41.4968	8.61521	1.05056	8.20059	2.39e-16	1.63e-14	Up
ZIC2	1.30839	4.08353	2.52973	9.76902	13.0005	0.393614	0.777654	3.82989	3.52266	0	0	0	0	0	0	0	41.1491	8.59794	1.00451	8.55938	1.13e-17	8.99e-16	Up
OR13H1	0	0	0	0.143662	0	12.4645	14.7106	4.03147	3.72987	0	0	0	0	0	0	0	33.1694	8.2894	2.50881	3.30411	0.000952783	0.00604796	Up
CLEC2A	0	3.88908	0	4.88451	4.99493	33.5228	30.8469	0	0	0	0	0	0.114472	0	0	0	56.2567	8.22573	2.21719	3.70999	0.00020727	0.00164285	Up
TCAM1P	3.46724	9.04211	4.8813	6.03381	4.44754	2.16488	2.52737	1.88135	1.55411	0	0	0	0	0	0	0.0454849	39.6696	8.13471	0.889818	9.14199	6.13e-20	6.35e-18	Up
TLX2	0.785036	0.729202	2.77914	3.59155	4.99493	0.787229	0.453631	3.56113	5.18038	0	0	0	0	0	0	0	29.1208	8.09315	1.03103	7.84959	4.17e-15	2.46e-13	Up
SLC1A6	0	0	0	5.3155	4.10542	0	0	3.89709	6.21646	0	0	0	0	0	0	0	25.3213	7.89934	3.00953	2.62477	0.00867065	0.0368962	NC
HOXC9	0	0.194454	2.52973	1.65211	1.77902	0.787229	1.29609	4.43461	5.12858	0	0	0	0	0	0	0	25.1456	7.88178	1.20327	6.55031	5.74e-11	1.95e-09	Up
SLC44A5	0.0654197	0.486135	0.21378	7.32676	6.56867	82.5278	84.7642	0	0	0	0	0	0.114472	0	0.0961138	0.0909698	128.124	7.86985	1.6743	4.70038	2.6e-06	3.52e-05	Up
AC114812.3	0	5.10442	1.67461	0.287324	0.136847	0.590422	0.453631	3.89709	4.97317	0	0	0	0	0	0	0	24.8042	7.86665	1.51341	5.19796	2.01e-07	3.46e-06	Up
UGT1A7	0	10.1602	20.024	0.574648	0.273695	4.72337	5.31397	67.3255	65.5318	0	0.174275	0.622661	0	0	0.144171	0.0454849	289.34	7.85968	1.43229	5.48751	4.08e-08	8.14e-07	Up
AL135926.2	0	0.437521	0.28504	11.2056	16.0796	1.57446	1.74972	0	0	0	0	0	0	0	0	0	23.3716	7.78575	1.97305	3.94604	7.95e-05	0.000724428	Up
SMPD4P1	4.51396	11.2783	0.0712599	0.933803	1.64217	0.131205	0.259218	0.134382	0.103608	0	0	0	0	0	0	0	22.2647	7.71647	1.47986	5.21433	1.84e-07	3.21e-06	Up
UGT1A1	0.130839	13.2229	5.66516	0.287324	0.957932	1.31205	1.94413	17.6041	19.5818	0.180108	0	0	0	0.111557	0	0	93.0783	7.68792	1.31513	5.84575	5.04e-09	1.2e-07	Up
OR13K1P	0	0	0	0.143662	0	9.11874	8.87821	1.4782	2.79741	0	0	0	0	0	0	0	20.3778	7.58661	2.42089	3.13381	0.00172553	0.0099604	Up
AC022031.2	0	0.0486135	0	12.4268	14.5742	58.1237	61.305	4.16585	4.61054	0	0	0	0.171708	0.111557	0.144171	0	119.651	7.57595	1.52203	4.97754	6.44e-07	9.94e-06	Up
HOXC10	0	0.097227	1.24705	6.96761	3.7633	1.96807	2.20335	2.08292	1.96854	0	0	0	0	0	0	0	20.101	7.56274	1.1205	6.74945	1.48e-11	5.45e-10	Up
AC114812.1	0	1.7987	1.31831	0.071831	0.0684237	0.721627	0.58324	3.69551	4.40332	0	0	0	0	0	0	0	19.4567	7.51442	1.55824	4.82239	1.42e-06	2.05e-05	Up
AC009501.1	0.883166	1.55563	1.63898	3.59155	3.21591	2.36169	3.30503	1.14225	1.19149	0	0	0	0	0	0	0	18.6942	7.46165	0.819786	9.10195	8.87e-20	9.05e-18	Up
LCAL1	19.168	0	1.60335	0.861972	0.136847	1.96807	1.55531	18.5448	19.6336	0	0	0	0	0	0.192228	0.0909698	108.884	7.39881	1.55606	4.75483	1.99e-06	2.76e-05	Up
EN1	0.130839	0.097227	7.90985	1.29296	0.957932	6.82265	6.67486	1.61259	2.90101	0.0900539	0	0	0	0	0	0	30.8246	7.3538	1.10254	6.66989	2.56e-11	9.04e-10	Up
AL021877.2	0	1.0695	0	1.72394	1.36847	18.4999	17.4972	0	0	0	0	0	0	0	0.0961138	0	28.6435	7.24562	2.18037	3.32312	0.000890167	0.00570808	Up
BARX1	0.0654197	0	0.712599	0	0	2.42729	1.4905	9.00361	10.6716	0	0	0.177903	0	0	0	0.0454849	39.8479	7.21259	1.88186	3.8327	0.000126746	0.00108062	Up
AL513123.1	0.523358	0.097227	0.570079	0	0	0	0.129609	5.10653	5.18038	0.0450269	0	0	0	0	0	0	20.7	7.18892	1.96696	3.65483	0.000257352	0.00197922	Up
UGT1A5	0.0327098	2.57652	1.81713	0.215493	0.410542	0.459217	0.907262	5.91282	5.4912	0	0	0	0.114472	0	0	0	27.5707	7.18508	1.21364	5.92026	3.21e-09	7.9e-08	Up
AC012531.1	0	0	0.712599	1.00563	1.64217	0.656024	0.388827	2.75484	3.57446	0	0	0	0	0	0	0	15.1895	7.15601	1.58457	4.51607	6.3e-06	7.81e-05	Up
AC011632.1	0.0327098	0.875043	0	0.933803	0.889508	1.90247	1.62011	3.82989	4.35152	0	0	0	0	0	0	0.0454849	19.7359	7.11049	1.21799	5.83787	5.29e-09	1.25e-07	Up
LINC02820	0	0	0	5.96197	5.88444	9.31554	9.39665	2.41888	2.7456	0	0	0.177903	0	0.0557784	0	0	31.383	6.9632	1.59535	4.36469	1.27e-05	0.000146125	Up
UGT1A6	0.0654197	7.58371	3.2067	0.933803	0.54739	1.31205	2.39777	15.5211	15.2303	0	0	0	0.171708	0	0.0480569	0.136455	72.6611	6.92222	1.21474	5.69849	1.21e-08	2.68e-07	Up
GRP	0.327098	0.388908	0.28504	3.0169	2.32641	4.52657	3.04581	0.671911	0.518038	0	0	0	0	0	0	0	12.7817	6.92011	0.95309	7.2607	3.85e-13	1.75e-11	Up
NEK4P1	1.3411	0	0.0356299	6.17747	6.77395	0	0	0	0.207215	0	0	0	0	0	0	0	12.3516	6.86559	2.3924	2.86975	0.00410797	0.0202128	NC
IGFL1P1	1.47194	3.06265	1.4252	0	0.0684237	0.26241	0.324022	2.95641	4.45513	0	0.174275	0	0	0	0	0	21.7852	6.84268	1.25401	5.45665	4.85e-08	9.57e-07	Up
WDR87	4.6448	0	0.0712599	0	0.54739	0.0656024	0.129609	0.873485	0.777057	0	0	0	0	0	0	0	11.7444	6.79042	1.81587	3.73949	0.000184394	0.00148593	Up
C5orf46	0.0981295	0.14584	0	0	0	0.721627	1.16648	3.7627	3.93709	0	0	0.0889516	0	0	0	0	15.7236	6.78841	1.87878	3.61319	0.00030245	0.00228188	Up
AL355796.1	1.57007	0	0.14252	0	0	0.26241	0.129609	1.67978	2.95282	0	0	0	0	0	0	0	11.6025	6.76956	2.00008	3.38465	0.000712695	0.00472159	Up
AL583809.1	0	1.70147	0	0	0.136847	4.13295	2.78659	1.07506	1.60592	0	0	0	0	0	0	0	11.5477	6.76571	1.82025	3.71692	0.000201663	0.00160303	Up
AMTN	0.130839	0	0.32067	40.0817	35.7856	64.8152	68.3039	0	0	0	0.348551	0.711613	0	0.111557	0.0961138	0	150.676	6.73081	1.68509	3.99433	6.49e-05	0.000606606	Up
AC073964.1	1.11213	6.36837	2.60099	2.37042	2.66852	4.78898	6.54525	0.739102	0.518038	0	0	0	0	0	0.144171	0	26.3843	6.7051	0.88944	7.53856	4.75e-14	2.43e-12	Up
RPE65	12.1026	0.097227	0	0.071831	0	0.131205	0	10.2802	8.49583	0	0	0.53371	0	0	0	0	56.0179	6.69184	2.2974	2.91279	0.00358215	0.0180924	NC
ADAMTS20	0	0	0	1.36479	0.410542	6.49464	6.61006	1.07506	1.13968	0	0	0	0	0	0.0480569	0	14.5627	6.681	1.68667	3.96106	7.46e-05	0.00068532	Up
HOXC-AS2	0	0.097227	1.0689	3.37606	2.32641	3.14892	2.72179	3.69551	4.50693	0.0900539	0	0	0.0572359	0	0	0	24.9994	6.62755	1.10933	5.97439	2.31e-09	5.84e-08	Up
AC107419.1	0.327098	0	0	0.143662	0.957932	0.131205	0.388827	5.57686	4.86956	0	0	0	0	0	0	0	10.4436	6.61843	2.04505	3.23631	0.00121086	0.00740178	Up
RPS3AP23	0	0	0	0.143662	0	7.93789	9.33184	1.5454	1.91674	0	0	0	0	0	0.0961138	0	18.6006	6.61655	2.1645	3.05684	0.0022368	0.0123785	NC
HOXC6	0.130839	0	0.676969	2.80141	1.71059	1.70566	1.81452	3.0236	3.21184	0.0900539	0	0	0	0	0	0	18.4511	6.59695	1.12493	5.86432	4.51e-09	1.08e-07	Up
AL031602.1	2.81305	0.97227	8.76497	5.60282	6.43183	1.57446	2.07374	0	0.103608	0	0	0	0.114472	0	0.0961138	0	30.1502	6.5642	1.09144	6.01427	1.81e-09	4.67e-08	Up
DNAH17-AS1	3.92518	0.097227	0.890749	0	0.136847	0.918434	0.648045	0	0.310823	0	0	0	0	0	0	0	9.94196	6.55481	1.38404	4.736	2.18e-06	3e-05	Up
AC080129.1	0.294389	0.194454	4.06181	2.15493	1.98429	0.196807	0.324022	0	0	0	0	0	0	0	0	0	9.85967	6.54664	1.32788	4.93015	8.22e-07	1.25e-05	Up
AC079160.1	0	0	0	0	0	6.49464	6.67486	2.35169	2.07215	0.0900539	0	0	0	0	0	0	17.3597	6.52003	2.51235	2.59519	0.00945376	0.0394834	NC
AC002075.1	0.130839	1.7987	0.356299	0.071831	0.54739	3.41133	2.52737	0.940676	0.41443	0	0	0	0	0	0	0	9.67307	6.50988	1.05129	6.19231	5.93e-10	1.67e-08	Up
AL033530.1	0	3.79185	0	0	0	6.69145	6.02682	1.20944	1.13968	0.0900539	0	0	0	0	0	0	17.1893	6.50665	2.03273	3.20094	0.0013698	0.00819915	Up
VAX1	0	0	0.0712599	0.143662	0	0.787229	0.518436	5.98001	4.76595	0	0	0	0	0	0	0	9.62927	6.50225	2.44939	2.65464	0.00793927	0.0343568	NC
LINC02466	0	0	0	1.29296	1.50532	0	0.194413	1.81416	2.12396	0	0	0	0	0	0	0	9.36934	6.46094	2.27156	2.84427	0.0044513	0.0215713	NC
AL158195.1	0.719617	3.11126	0.819489	0.574648	1.30005	4.65777	5.50838	0.739102	0.518038	0	0	0	0	0.111557	0	0	16.4783	6.45679	0.935333	6.9032	5.08e-12	1.99e-10	Up
AC114812.2	0	1.89593	0.855119	0	0	0.26241	0.194413	4.09866	3.00462	0	0	0	0	0	0	0.0909698	16.6332	6.44952	1.86062	3.46632	0.000527631	0.00366051	Up
SOX2	30.6164	98.0048	62.5306	52.724	45.2965	13.3829	12.0536	372.172	410.027	0.630377	3.13696	2.66855	1.14472	1.45024	2.21062	2.27424	1772.41	6.43186	0.757291	8.49325	2.01e-17	1.55e-15	Up
ATP12A	2.15885	0.486135	0	5.17183	2.94222	3.14892	2.07374	8.06293	8.96206	0	0.174275	0.355806	0	0	0	0	45.3146	6.42878	1.07335	5.98943	2.11e-09	5.38e-08	Up
LHX2	0.425228	0	0.427559	2.51409	1.91586	0.918434	0.648045	1.07506	0.621646	0	0	0	0	0	0	0	8.82354	6.36493	1.04395	6.09698	1.08e-09	2.9e-08	Up
UGT1A3	0	1.89593	0.783859	1.00563	0.136847	0.393614	0.324022	2.95641	3.10823	0	0	0	0	0.111557	0	0	15.5425	6.34984	1.22581	5.18013	2.22e-07	3.78e-06	Up
FEZF1	0	1.11811	0.10689	0.71831	0.889508	0.328012	0.129609	1.74697	1.50231	0	0	0	0	0	0	0	8.74504	6.34255	1.21773	5.20851	1.9e-07	3.3e-06	Up
AC010595.1	0	2.38206	0	0	0	0	0	1.4782	1.86494	0	0	0	0	0	0	0	8.5432	6.33013	3.01123	2.10217	0.035538	0.110102	NC
EN2	0.130839	0.097227	0.14252	0.646479	2.05271	0.393614	0.194413	3.62832	3.05642	0	0	0	0	0	0	0.0909698	15.3021	6.31481	1.21416	5.20095	1.98e-07	3.42e-06	Up
ADH7	37.7472	18.2787	156.487	68.3113	74.0344	116.772	121.573	265.472	263.733	0.720431	1.74275	3.73597	0.228944	0.446227	2.88341	2.27424	1555.73	6.27974	0.676785	9.27878	1.71e-20	1.82e-18	Up
AC008067.1	0	0	0	0	0	0	0	4.36742	5.4912	0	0	0	0	0	0	0	8.10786	6.25113	3.01138	2.07584	0.0379089	0.11558	NC
AC114812.4	0	4.27799	1.74587	0.430986	0.821084	0.393614	0.388827	3.82989	4.29972	0	0	0	0	0.111557	0	0.0909698	23.4087	6.19299	1.16823	5.30119	1.15e-07	2.09e-06	Up
DNAJB3	0	1.94454	0.356299	0	0	0.196807	0.388827	0.940676	1.70953	0	0	0	0	0	0	0	7.72323	6.17557	1.45699	4.23858	2.25e-05	0.00024112	Up
AC009264.1	0.0654197	3.35433	0.0712599	0.430986	0.136847	9.18434	8.55419	0.403147	0	0	0	0	0.114472	0	0.0480569	0	17.3887	6.14988	1.2559	4.89681	9.74e-07	1.45e-05	Up
NMRAL2P	1.53736	0.534748	33.1002	0.287324	0.410542	13.2517	10.5631	40.4491	42.1683	0.0900539	0.348551	0	0.114472	0.557784	0.480569	0.318394	219.742	6.14112	1.07927	5.69007	1.27e-08	2.8e-07	Up
AL023755.1	0	4.86135	0	0	0.136847	20.9272	19.7006	7.12226	8.91026	0.0450269	0	0.177903	0	0	0.0961138	0.18194	63.2885	6.11124	1.57867	3.87114	0.000108327	0.000942113	Up
UGT1A2P	0	3.2571	2.31595	0.143662	0.273695	0.918434	0.129609	4.43461	3.93709	0.180108	0	0	0	0	0	0	23.1863	6.09965	1.50939	4.04115	5.32e-05	0.000510487	Up
MIR9-3HG	11.4157	43.1202	30.4992	63.6423	60.2128	0.590422	1.16648	10.0115	11.3968	0.720431	0	0.53371	0.572359	0	0.192228	0.272909	242.155	6.09854	0.785205	7.76681	8.05e-15	4.6e-13	Up
ELAVL2	0.196259	10.7436	6.55591	18.3887	21.2798	8.46271	10.8223	1.61259	0.621646	0.0900539	0.348551	0.177903	0.114472	0	0	0.0909698	68.4063	6.07992	0.734719	8.27517	1.28e-16	9.03e-15	Up
ZNF695	1.07942	3.88908	0.14252	2.22676	3.35276	6.82265	7.06369	2.48607	3.67807	0	0	0	0.114472	0.111557	0.0961138	0	31.4493	6.05988	0.809187	7.48885	6.95e-14	3.5e-12	Up
ZNF541	4.57938	2.33345	6.69843	8.97888	8.41611	0.393614	0.0648045	0	0	0.180108	0.174275	0	0	0	0	0	33.418	6.05605	1.51963	3.98522	6.74e-05	0.000627369	Up
MIR557	0	0.14584	0.0712599	0.071831	0	3.80494	2.9162	1.27663	1.13968	0	0	0	0	0	0	0.0454849	9.47712	6.04977	1.34479	4.49868	6.84e-06	8.38e-05	Up
CARS1P2	0	0	0	1.00563	1.57374	4.85458	3.75866	1.00787	1.45051	0.0900539	0	0	0	0	0	0	12.494	6.04014	1.34194	4.50105	6.76e-06	8.3e-05	Up
CALB1	151.872	1.94454	0.570079	2.29859	2.66852	2.36169	2.8514	455.556	463.074	2.25135	3.13696	1.77903	7.55514	8.08787	1.10531	1.22809	1971.11	6.01062	1.22441	4.90898	9.16e-07	1.37e-05	Up
CAPNS1P1	0.785036	0.097227	1.63898	1.29296	0.54739	1.31205	0.259218	0.134382	0.155411	0	0	0	0	0	0	0	6.7632	6.0083	1.06507	5.64125	1.69e-08	3.63e-07	Up
AC020891.2	0.196259	1.50702	1.28268	0.359155	0.957932	1.24645	1.03687	0	0.207215	0	0	0	0	0	0	0	6.64273	5.99098	1.04084	5.75588	8.62e-09	1.96e-07	Up
LGALS7	3.3364	0	0	50.7127	45.0912	5.24819	5.05475	0.537529	0.932469	0.270162	0	0	0	0	0.288341	0.0909698	87.7304	5.98647	1.52461	3.92655	8.62e-05	0.000775093	Up
C4orf17	0.130839	0.097227	0.14252	0	0	0	0	1.41101	1.96854	0	0	0	0	0	0	0	6.66489	5.96625	2.32222	2.5692	0.0101935	0.0419221	NC
LINC02006	0.0654197	0.194454	3.2067	0.861972	0.273695	1.18084	0.972067	0.335956	0.466234	0	0	0	0	0	0.0480569	0	8.71632	5.93982	1.08507	5.47413	4.4e-08	8.73e-07	Up
AC126471.1	0	0	0	0.502817	1.09478	2.55849	2.8514	0.335956	0.518038	0	0	0	0	0	0	0	6.49713	5.93975	1.38472	4.28951	1.79e-05	0.000196904	Up
GAST	0	0	0.498819	2.29859	1.23163	0	0	0.537529	1.19149	0	0	0	0	0	0	0	6.44624	5.92274	2.09704	2.82434	0.00473785	0.0227028	NC
SOX21	2.61679	6.4656	12.8624	25.2845	22.6482	0.787229	0.907262	13.5054	14.1424	0.180108	0.522826	0	0.114472	0.223114	0.0480569	0.272909	117.916	5.91369	0.727255	8.13152	4.24e-16	2.8e-14	Up
HOXC8	0.0654197	0.097227	3.2067	6.82395	5.95286	4.52657	6.48045	5.10653	3.52266	0.180108	0.174275	0	0	0.111557	0	0	38.0995	5.90351	0.89375	6.60533	3.97e-11	1.37e-09	Up
AC099487.2	0.883166	0.486135	0.783859	3.44789	1.71059	1.04964	1.87933	0.470338	0.67345	0	0	0	0	0	0	0.0909698	11.2579	5.88896	0.883782	6.66337	2.68e-11	9.43e-10	Up
XIRP1	0.392518	0.194454	0.14252	2.0831	1.64217	1.18084	2.20335	1.61259	1.13968	0.0900539	0	0	0	0	0	0	11.3552	5.88089	0.982539	5.9854	2.16e-09	5.5e-08	Up
LINC02428	0	0	0.0712599	0	0.136847	1.64006	1.29609	1.27663	0.932469	0	0	0	0	0	0	0	6.28158	5.87241	1.47542	3.98017	6.89e-05	0.000639068	Up
FAM230C	0	0	0	0	0	0	0	4.30023	3.47086	0	0	0	0	0	0	0	6.1995	5.86629	3.0122	1.94751	0.051474	0.144806	NC
LINC02465	0	0	0	1.36479	0.957932	0	0	1.61259	0.828861	0	0	0	0	0	0	0	6.19608	5.86394	2.7375	2.14208	0.0321872	0.102411	NC
CYCSP6	0.0654197	0	0	0	0.273695	0	0	3.15798	4.66234	0	0	0	0	0	0	0	6.17869	5.85769	3.01222	1.94464	0.0518185	0.145468	NC
OR1AA1P	0	0	0	0	0	3.34572	3.49944	0.134382	0.621646	0	0	0	0	0	0	0	6.12532	5.85372	2.76448	2.11747	0.0342199	0.107283	NC
LINC02036	0.196259	2.47929	0	0.143662	0.136847	0.656024	0.388827	0.806293	0.466234	0	0	0	0	0	0	0	6.17601	5.85194	1.21334	4.823	1.41e-06	2.04e-05	Up
LINC02448	0.0327098	0	0	2.37042	3.69488	1.11524	0.777654	0	0	0	0	0	0	0	0	0	5.86579	5.79402	2.14727	2.69831	0.00696916	0.0308969	NC
FABP4	1.76633	0.097227	0.24941	810.541	963.132	6606.1	6642.26	0.806293	0.518038	13.1929	44.6145	50.8803	15.4537	16.8451	5.911	10.1886	10692	5.78552	1.38056	4.19069	2.78e-05	0.00028902	Up
AL117329.1	0.457938	0.680589	0.14252	0.646479	0.478966	45.5937	39.4011	36.552	33.7243	0.450269	0.261413	0.53371	0.0572359	0.223114	0.576683	0.0909698	192.532	5.77796	1.08209	5.33964	9.31e-08	1.73e-06	Up
LDHBP3	0.0654197	0	0	0	0	0	0	1.88135	1.19149	0	0	0	0	0	0	0	5.73481	5.75091	3.0125	1.90902	0.0562599	0.154213	NC
RNU6-1242P	0.327098	0.680589	0.570079	0.502817	0.752661	1.18084	1.16648	0.268764	0.259019	0	0	0	0	0	0	0	5.60277	5.74179	0.881171	6.51609	7.22e-11	2.4e-09	Up
MIR3663HG	0	0	0	0	0	0	0	1.74697	1.3469	0	0	0	0	0	0	0	5.64892	5.7291	3.01255	1.90174	0.057205	0.156201	NC
AC007106.1	0.785036	0	0	1.00563	0.684237	0	0	1.74697	2.27937	0	0	0	0.114472	0	0	0	10.0238	5.72024	2.01302	2.84162	0.0044885	0.0217295	NC
AKR1C2	52.1722	56.2944	361.074	70.6099	69.0395	104.767	107.187	523.956	548.292	1.48589	8.88804	9.42887	3.89204	5.63362	5.71877	4.59397	2903.62	5.68736	0.654935	8.68385	3.83e-18	3.2e-16	Up
AC108136.1	0.0654197	0.243067	1.46083	0.790141	0.957932	0.656024	1.55531	0	0.0518038	0	0	0	0	0	0	0	5.34684	5.6781	1.14523	4.95804	7.12e-07	1.09e-05	Up
AL022100.1	0.261679	1.02088	0.0712599	0.430986	0.136847	10.4964	11.4056	1.74697	2.48658	0.0900539	0	0	0	0.111557	0.0961138	0	25.3578	5.67584	1.03094	5.5055	3.68e-08	7.43e-07	Up
CALML5	21.6539	1.55563	106.925	82.5338	79.9189	1.96807	2.98101	0.268764	0.310823	0.270162	1.3942	2.13484	0	0.446227	0.288341	0.454849	319.571	5.64916	1.08457	5.20867	1.9e-07	3.3e-06	Up
AC112493.1	0.261679	0	0	0	0.54739	0.26241	1.16648	2.41888	1.76133	0.0900539	0	0	0	0	0	0	9.61425	5.6424	1.43556	3.93044	8.48e-05	0.000764518	Up
INHBA-AS1	0.196259	1.26395	0.21378	1.00563	0.136847	8.33151	6.93408	0.470338	0.725253	0	0.174275	0	0	0.111557	0	0	15.8235	5.64	1.04641	5.38984	7.05e-08	1.34e-06	Up
CDKN2A	28.752	41.5159	60.5353	145.961	127.2	73.6715	73.5531	11.8928	13.8316	1.08065	1.21993	1.69008	1.03025	1.33868	0.576683	0.864213	538.345	5.63991	0.358621	15.7267	9.93e-56	1.38e-52	Up
CASC9	5.78964	18.4245	0.14252	57.824	71.708	69.8666	75.4972	18.1416	17.8205	0	3.48551	1.24532	0	0.111557	0.192228	0.227424	296.614	5.63655	0.829378	6.79612	1.07e-11	4.03e-10	Up
AC044839.1	0	0	0	0.071831	0.0684237	3.28012	3.43464	0.134382	0.103608	0	0	0	0	0	0	0	5.21315	5.62819	1.59609	3.52625	0.000421494	0.00303131	Up
HOXC13-AS	0	0	1.38957	0.790141	1.1632	0.656024	1.74972	0.0671911	0	0	0	0	0	0	0	0	5.19955	5.62775	1.40448	4.007	6.15e-05	0.000579692	Up
AC005544.1	0	3.06265	0.21378	0	0	0.459217	0.259218	0.940676	0.725253	0	0	0	0.0572359	0	0	0	7.06032	5.62746	1.40274	4.01177	6.03e-05	0.000569228	Up
LINC01614	0.719617	0	0	0.143662	0	1.50886	1.03687	0.806293	0.362627	0	0	0	0	0	0	0	5.27858	5.62635	1.41656	3.97183	7.13e-05	0.00065947	Up
AC002075.2	0.196259	1.26395	0.21378	1.07747	0.821084	2.6897	1.94413	0.403147	1.08788	0	0	0	0	0.111557	0	0	9.36515	5.62571	0.936081	6.00986	1.86e-09	4.78e-08	Up
AL355303.2	0	0.097227	0	0	0.205271	0	0	2.55326	2.38298	0	0	0	0.114472	0	0	0	9.33707	5.61739	2.58632	2.17196	0.0298585	0.0967265	NC
AC138646.1	3.9906	0	0	0	0	0	0.0648045	12.9007	16.4218	0.180108	0	0	0.171708	0.502006	0.0961138	0	61.2315	5.61212	2.13563	2.62786	0.00859251	0.0366034	NC
FMO9P	0.457938	1.7987	0.819489	0.287324	0.273695	0	0.129609	0	0.466234	0	0	0	0	0	0	0	5.15324	5.60934	1.27943	4.38424	1.16e-05	0.000135022	Up
SLC6A10P	0.0654197	0	1.60335	0.143662	0.136847	1.77127	1.87933	0	0	0	0	0	0	0	0	0	5.11945	5.60623	1.47961	3.789	0.000151255	0.00125933	Up
AL391427.1	0.196259	1.36118	1.63898	0.861972	1.23163	0.852831	0.58324	1.27663	1.96854	0	0.0871377	0	0	0	0	0.0909698	12.7354	5.60519	0.947418	5.91628	3.29e-09	8.08e-08	Up
LINC01416	0	0	0	2.22676	1.30005	2.88651	4.60112	3.0236	3.47086	0.135081	0	0	0	0.0557784	0	0.0454849	19.9538	5.59469	1.48327	3.77186	0.000162032	0.00133705	Up
KBTBD12	4.80835	12.9312	3.38485	24.5662	25.0431	1.50886	0.972067	0.335956	0.310823	0.0900539	0	0.177903	0.343415	0.223114	0.0961138	0.0909698	67.2559	5.59412	0.78491	7.12709	1.03e-12	4.42e-11	Up
AC106799.1	0	0	0	0	0	2.36169	3.69385	0.335956	0.155411	0	0	0	0	0	0	0	5.11516	5.59387	2.72185	2.05517	0.0398625	0.119871	NC
AL031736.1	0	0.437521	0	0	0	4.65777	7.3229	1.41101	2.12396	0	0	0	0.114472	0	0.0961138	0	15.4718	5.59174	1.87628	2.98022	0.00288038	0.0151582	NC
AC020891.3	0.719617	1.89593	0.819489	0.646479	1.02636	1.50886	1.68492	0.268764	0.310823	0	0	0	0	0	0.0961138	0	9.06727	5.58501	0.893448	6.25107	4.08e-10	1.18e-08	Up
SLC9A3P2	2.15885	3.50017	0	1.00563	0.889508	0	0.259218	0	0	0.0900539	0	0	0	0	0	0	9.09725	5.58145	1.98302	2.81462	0.00488355	0.023244	NC
AC116049.1	0	2.13899	0	0	0.273695	2.36169	3.30503	0.60472	0.828861	0	0	0	0	0	0.0961138	0	9.14499	5.57727	1.36271	4.09278	4.26e-05	0.000419315	Up
SLCO6A1	1.11213	1.16672	1.49646	2.51409	2.94222	1.18084	0.907262	0.0671911	0.310823	0	0	0	0.0572359	0.111557	0	0	11.5591	5.57626	0.919062	6.06733	1.3e-09	3.44e-08	Up
FOXE1	0	1.55563	4.06181	27.7268	26.6852	8.46271	8.10056	9.8771	11.086	0	0.522826	0.53371	0	0.111557	0.384455	0	98.9512	5.5714	0.896028	6.21788	5.04e-10	1.44e-08	Up
AC110809.1	0	1.16672	0	0.143662	0	1.57446	2.00894	0.537529	0.103608	0	0	0	0	0	0	0	4.99268	5.55703	1.44391	3.84861	0.000118789	0.0010227	Up
POU3F1	0.261679	1.0695	0.676969	0.574648	1.23163	0.787229	0.712849	0	0	0	0	0	0	0	0	0	4.89777	5.55589	1.10454	5.03003	4.9e-07	7.76e-06	Up
C11orf53	0.130839	3.84047	0	2.87324	3.14749	0	0.129609	0	0	0	0	0	0.114472	0	0	0	8.84544	5.54668	2.02634	2.73729	0.00619484	0.0281576	NC
DDX3P3	0.457938	0.097227	0.21378	0	0.136847	0.131205	0.259218	2.2845	1.70953	0	0	0	0	0	0	0.0909698	9.03862	5.53584	1.30246	4.2503	2.13e-05	0.000230026	Up
HAPLN1	0.948586	0	1.21142	3.37606	3.48961	7.74108	9.85028	0.268764	0.310823	0	0.348551	0	0	0.111557	0	0	22.1028	5.52782	1.01316	5.45601	4.87e-08	9.59e-07	Up
ZFR2	0.0654197	2.91681	2.77914	17.024	17.3112	0.0656024	0.259218	2.01573	1.13968	0.0900539	0.174275	0	0.343415	0.111557	0	0	39.1012	5.51614	0.971002	5.68088	1.34e-08	2.94e-07	Up
EIF3FP1	0	0	0	0	0	0	0.194413	2.55326	3.41905	0	0	0	0	0	0	0	4.87503	5.51354	3.01318	1.82981	0.0672789	0.176017	NC
QRSL1P1	0	0.14584	0	0	0	3.47693	4.60112	0.739102	0.777057	0	0	0	0.114472	0	0	0	8.6219	5.50612	1.99131	2.76507	0.00569106	0.0262852	NC
SCG5-AS1	0.0654197	0.243067	0.0712599	1.1493	1.64217	0.984036	0.259218	0.537529	0.259019	0	0	0	0	0	0	0	4.8603	5.50381	1.04669	5.2583	1.45e-07	2.59e-06	Up
LINC00519	0.130839	1.26395	1.17579	0.646479	0.273695	0.918434	0.712849	0.0671911	0.67345	0	0	0	0	0	0.0480569	0	6.42838	5.49865	0.998827	5.50511	3.69e-08	7.44e-07	Up
AC027584.1	0	0	0.0712599	0.933803	1.57374	3.93614	3.43464	0.134382	0.621646	0	0	0	0	0	0.0961138	0	8.62868	5.49835	1.27495	4.31261	1.61e-05	0.000179403	Up
AC004835.1	0.196259	0	0.14252	1.79578	3.14749	0.393614	0	0	0.155411	0	0	0	0	0	0	0	4.75383	5.4956	1.44111	3.81345	0.000137041	0.00115803	Up
LINC02393	0	0	0	0	0	0	0	4.569	5.95744	0	0	0.177903	0	0	0	0	8.62239	5.49211	3.01126	1.82386	0.0681732	0.177785	NC
AKR7A2P1	0.588777	0.194454	1.71024	0.71831	1.09478	1.04964	0.58324	0.873485	0.41443	0	0	0	0	0	0	0.0909698	8.64767	5.48531	0.958332	5.72381	1.04e-08	2.34e-07	Up
AC087894.1	0	0	0	0	0	0	0	1.07506	1.55411	0	0	0	0	0	0	0	4.77167	5.48522	3.01327	1.82035	0.068705	0.178768	NC
AL355862.1	0	0	0	0	0	1.70566	0.907262	0.671911	0.932469	0	0	0	0	0	0	0	4.73332	5.47638	2.63865	2.07545	0.0379451	0.115658	NC
AC064872.1	0	0	0	0	0	0	0	1.20944	1.3987	0	0	0	0	0	0	0	4.74356	5.47634	3.0133	1.81739	0.069157	0.179607	NC
IGFL2-AS1	3.69621	3.69463	1.4252	0.71831	0.136847	0.918434	0.777654	7.05507	9.16927	0	0.174275	0.177903	0.114472	0	0.0480569	0.18194	44.3652	5.47183	0.909924	6.0135	1.82e-09	4.69e-08	Up
LINC01419	0	0	0	0.071831	0	0	0	1.41101	1.13968	0	0	0	0	0	0	0	4.70852	5.46521	3.01333	1.81368	0.0697276	0.18079	NC
AL713868.1	0.261679	0	0	0	0	0	0	1.88135	2.43478	0	0	0	0.114472	0	0	0	8.38598	5.46227	3.01131	1.81392	0.0696905	0.180711	NC
TMEM230P1	0.654197	0.777816	0.17815	0.430986	0.342118	2.23048	2.20335	0.739102	0.569842	0	0.174275	0	0	0	0	0	8.38336	5.44882	0.955632	5.7018	1.19e-08	2.63e-07	Up
LINC00393	7.39243	0.437521	0.427559	1.00563	1.02636	0	0.0648045	3.7627	3.98889	0	0	0	0	0.0557784	0.0961138	0.18194	30.1653	5.4292	1.343	4.04259	5.29e-05	0.000507651	Up
IL36G	0.915876	0	5.84331	30.2409	30.2433	2.6897	3.17542	0.60472	0.828861	0	0	0	0	0	0.384455	0.227424	62.466	5.42811	1.3935	3.89531	9.81e-05	0.000867389	Up
AL663058.2	0.0654197	0	0	0	0	0.131205	0	2.35169	3.72987	0	0	0	0	0	0	0	4.57133	5.42028	3.01348	1.79868	0.0720698	0.185183	NC
AC009262.1	0.130839	3.84047	0.14252	0.359155	0.821084	6.23223	7.2581	0.403147	0.67345	0	0	0	0.171708	0	0.0480569	0.0454849	16.9312	5.41262	0.998885	5.41866	6e-08	1.16e-06	Up
FOXD3-AS1	0.0654197	0	0.14252	2.58592	2.32641	0.524819	0.518436	0.60472	1.24329	0.0900539	0	0	0	0	0	0	8.14856	5.40733	1.15535	4.68026	2.87e-06	3.84e-05	Up
PAX6	1.57007	10.3547	2.38721	5.53099	5.74759	5.3138	5.96201	2.68764	3.31544	0.0900539	0	0	0.114472	0	0	0.363879	44.8397	5.40587	0.618618	8.73862	2.36e-18	2.02e-16	Up
PNCK	4.80835	2.77097	3.2067	11.7085	12.3163	0.984036	1.10168	10.549	12.1221	0.0900539	0	0.0889516	0.114472	0.557784	0.0961138	0.272909	77.6599	5.39557	0.715568	7.54027	4.69e-14	2.4e-12	Up
AC064856.1	0	0	0	0	0	1.70566	2.39777	0.403147	0.466234	0	0	0	0	0	0	0	4.43698	5.38651	2.62345	2.05322	0.0400514	0.120304	NC
AC105460.2	0.457938	0	0	0	0	0	0.129609	0.806293	1.13968	0	0	0	0	0	0	0	4.42059	5.37481	2.72862	1.96979	0.0488622	0.139326	NC
LINC01449	0	0.194454	0.0712599	0	0	2.49289	2.72179	0.134382	0.103608	0	0	0	0	0	0	0	4.36647	5.37425	1.51583	3.54543	0.000391977	0.00284787	Up
TNFSF18	0.785036	0	1.14016	1.29296	2.46325	2.23048	0.58324	0	0	0	0	0	0	0	0	0.0909698	7.88585	5.37126	1.2799	4.19663	2.71e-05	0.00028251	Up
LINC01060	0.327098	0.194454	0.463189	1.43662	2.32641	1.24645	2.78659	1.20944	2.64199	0	0.174275	0.177903	0	0	0	0	14.2559	5.35789	0.927246	5.77829	7.55e-09	1.73e-07	Up
AL355303.1	0.0327098	0.340294	1.03327	0.143662	0.136847	0.393614	0.388827	6.45035	8.49583	0	0	0.177903	0.400651	0.111557	0	0	30.3022	5.35234	1.33769	4.00117	6.3e-05	0.000591992	Up
AC005336.1	1.21026	7.63232	25.9386	10.3437	13.9584	2.09928	1.74972	24.5248	21.654	0.270162	0	0	0.228944	0.223114	0.672797	0.545819	154.412	5.3217	0.815056	6.52924	6.61e-11	2.21e-09	Up
S100A7A	4.18686	0	3.13544	15.3	15.4638	3.14892	3.88827	0.671911	0.621646	0.180108	0	0.53371	0	0	0.0961138	0	42.6061	5.30032	0.943233	5.61931	1.92e-08	4.09e-07	Up
TACR3	0.261679	0.097227	0	0	0	0	0	1.20944	0.777057	0	0	0	0	0	0	0	4.18997	5.295	2.73195	1.93818	0.0526017	0.147167	NC
CYP26A1	0	0	0	0	0	0.131205	0	1.88135	2.12396	0.0900539	0	0	0	0	0	0	7.50202	5.29196	3.01164	1.75717	0.0788892	0.198062	NC
AC068299.2	0.130839	0.097227	0.24941	0.287324	0	2.49289	2.07374	0	0	0	0	0	0	0	0	0	4.07336	5.28166	1.43851	3.67162	0.000241017	0.00187214	Up
SLC26A9	4.54667	0.194454	10.7959	43.1704	40.9174	3.34572	2.39777	0.268764	0.103608	0.270162	0.174275	0	0.343415	0.948233	0.0961138	0.0454849	92.0836	5.27159	0.902769	5.83935	5.24e-09	1.24e-07	Up
SPRR2F	0.359808	0	2.03091	34.4071	34.1434	0.787229	1.55531	0.335956	0	0.0900539	0	0	0	0	0.192228	0.363879	57.699	5.26388	1.58177	3.32785	0.000875193	0.00563155	Up
NPSR1-AS1	0.0981295	1.99315	0.427559	0.646479	1.1632	15.2198	14.581	6.11439	6.32006	0	0	0	0.114472	0.167335	0.240284	0.18194	48.5774	5.26092	0.896591	5.8677	4.42e-09	1.06e-07	Up
TLX1	0	0	0	0.287324	0.410542	4.59217	5.44357	0.134382	0	0	0	0	0	0	0	0	4.0156	5.25182	1.72706	3.04091	0.00235865	0.0129348	NC
LINC00520	0.883166	0.0486135	0.819489	0.861972	1.91586	1.44325	1.29609	0.806293	0.828861	0.0900539	0	0	0	0	0	0.0454849	9.89281	5.24939	0.921966	5.69369	1.24e-08	2.75e-07	Up
AC004147.1	0.163549	0	0	0	0	0	0	3.29237	2.84921	0	0	0	0	0	0.0480569	0	5.46412	5.24768	3.01274	1.74183	0.0815385	0.202768	NC
SEPTIN14P12	1.11213	5.0558	2.8504	4.74085	5.88444	5.90422	6.73966	6.71911	6.37187	0.270162	0.174275	0.177903	0.228944	0.0557784	0	0.0909698	52.7544	5.24548	0.547579	9.57941	9.76e-22	1.18e-19	Up
RN7SKP116	0	0.194454	0.534449	1.36479	1.84744	0.459217	0.259218	0.0671911	0	0	0	0	0	0	0	0	3.95745	5.23852	1.27344	4.11366	3.89e-05	0.000388274	Up
LINC01559	0.196259	0.680589	6.41339	44.1042	43.5859	2.55849	1.16648	0.134382	0	0.270162	0.261413	0	0.343415	0.111557	0.192228	0.18194	79.5205	5.22324	1.13698	4.59397	4.35e-06	5.61e-05	Up
HS6ST2-AS1	0.0327098	0.388908	0.926379	0.574648	0.615813	1.83687	0.453631	0.335956	0.207215	0	0	0	0	0.0557784	0	0	5.27937	5.22109	1.00017	5.22023	1.79e-07	3.12e-06	Up
TMEM271	0	0	0	0	0	0	0	1.34382	0.828861	0	0	0	0	0	0	0	3.9752	5.21894	3.0142	1.73145	0.0833714	0.206235	NC
LINC02037	0.0654197	0	0	0	0	0	0.129609	1.20944	0.828861	0	0	0	0	0	0	0	3.92977	5.20126	2.77668	1.87319	0.0610416	0.164099	NC
C5orf38	0.327098	1.02088	0.783859	1.1493	0.957932	0.656024	0.518436	0.537529	0.466234	0	0	0	0	0	0.0961138	0	7.12093	5.19525	0.883803	5.87829	4.15e-09	1e-07	Up
PTMAP15	0.0654197	0.097227	0.17815	0.574648	0.136847	1.64006	0.842458	0.268764	0.362627	0	0	0	0	0	0	0	3.86997	5.18476	1.05945	4.89384	9.89e-07	1.47e-05	Up
LMO7DN-IT1	0	0	0.0356299	0	0	0.131205	0.324022	1.07506	0.880665	0	0	0	0	0	0	0	3.93556	5.18455	1.72437	3.00663	0.00264163	0.0141495	NC
INA	0.130839	1.11811	4.13307	10.0563	7.52661	1.04964	1.4905	6.92069	8.39222	0.0900539	0	0	0.572359	0.334671	0.0961138	0	50.8474	5.18434	0.828431	6.25802	3.9e-10	1.14e-08	Up
LINC02796	0	0	0	0	0	0	0	0.739102	1.3987	0	0	0	0	0	0	0	3.8704	5.18196	3.01434	1.7191	0.085596	0.209778	NC
RN7SKP106	0	0	0	0	0	2.03367	2.8514	0.134382	0.103608	0	0	0	0	0	0	0	3.83433	5.17974	2.6914	1.92455	0.0542856	0.15037	NC
PAX3	0.130839	0	1.0689	0	0	0.918434	1.23128	5.50967	8.34041	0.180108	0	0	0.114472	0.334671	0	0	28.9506	5.15994	1.64755	3.13188	0.00173691	0.0100019	NC
DMRTA2	6.86907	8.31291	1.92402	7.90141	7.04764	0	0	0	0.103608	0	0	0.53371	0	0	0.0961138	0.0909698	35.3266	5.15255	1.61197	3.19644	0.00139135	0.00829984	Up
B4GALNT1	1.04672	0.194454	1.99528	0.71831	1.36847	0.656024	0.842458	5.57686	5.07677	0.270162	0	0	0	0.0557784	0.0961138	0	27.4373	5.14774	0.960452	5.3597	8.34e-08	1.56e-06	Up
AC020633.1	0	1.11811	0.534449	0.574648	0.684237	2.03367	0.907262	0.537529	0.41443	0	0	0.177903	0	0	0	0	6.77065	5.1394	1.0081	5.09811	3.43e-07	5.63e-06	Up
AL445531.1	0.163549	0.097227	0.570079	1.65211	0.957932	0.26241	0.518436	0	0	0	0	0	0	0	0	0	3.66672	5.13495	1.21914	4.21195	2.53e-05	0.000267098	Up
AC005336.3	0.130839	1.0695	1.71024	1.1493	0.957932	0.131205	0.0648045	2.35169	1.91674	0	0	0	0	0	0	0.18194	13.574	5.13017	1.12532	4.55885	5.14e-06	6.54e-05	Up
HMX1	0	0	0.0712599	1.86761	0	0	0	0.403147	0.828861	0	0	0	0	0	0	0	3.71764	5.12676	2.6726	1.91827	0.0550773	0.151857	NC
LIPI	0.130839	1.11811	1.53209	0.215493	0.136847	0.196807	0.453631	0.134382	0.207215	0.0450269	0	0	0	0	0	0	4.93766	5.12347	1.10433	4.63944	3.49e-06	4.6e-05	Up
AC068228.2	0.0327098	0.0486135	0.427559	1.79578	1.02636	0.590422	0.58324	0	0	0	0	0	0	0	0	0	3.61902	5.11399	1.29112	3.96088	7.47e-05	0.00068532	Up
AC039056.1	1.07942	0	0.10689	2.80141	2.05271	0.721627	0.453631	0	0	0	0	0	0	0	0	0.0909698	6.62036	5.1112	1.35184	3.78091	0.000156259	0.00129614	Up
NEURL1-AS1	0	0	0	0	0	0	0	1.27663	0.725253	0	0	0	0	0	0	0	3.66541	5.1009	3.01467	1.69203	0.090641	0.218689	NC
MYH8	0.163549	0.388908	0.0712599	0	0.273695	1.77127	1.4257	0	0.207215	0	0	0	0	0	0	0	3.58676	5.10024	1.25419	4.06657	4.77e-05	0.000463229	Up
AP000251.1	1.04672	2.18761	0.997639	1.58028	2.8738	0.459217	0.648045	0.537529	0.518038	0	0	0.355806	0	0	0	0	11.7656	5.10014	0.889458	5.73398	9.81e-09	2.22e-07	Up
RPL27P5	0.0654197	0.631975	0.712599	0.502817	0.410542	0	0.259218	0.201573	0.362627	0	0	0	0	0	0	0	3.65042	5.09974	1.12366	4.53852	5.66e-06	7.12e-05	Up
MRLN	1.14484	0	2.03091	9.19437	9.85301	0	0.129609	0	0	0	0	0	0	0.334671	0	0.0909698	19.4852	5.08352	1.97091	2.57928	0.00990071	0.0409067	NC
WFDC5	0.261679	0.194454	0.570079	1.1493	2.18956	0.721627	1.16648	0.268764	0.310823	0	0	0	0	0	0.0961138	0	6.47865	5.07994	0.932941	5.44508	5.18e-08	1.01e-06	Up
AACSP1	0.752326	2.67374	0.0712599	1.58028	1.02636	0.131205	0.129609	0	0	0.0900539	0	0	0	0	0	0	6.41989	5.07831	1.30066	3.9044	9.45e-05	0.000840331	Up
SMIM36	0	0.826429	0.356299	0.430986	0	0.0656024	0.58324	0.60472	0.207215	0	0	0	0	0	0	0	3.62167	5.07149	1.28603	3.94352	8.03e-05	0.000730478	Up
AC013391.3	0.0654197	0	0.17815	0.071831	0	0.328012	0	0.806293	0.828861	0	0	0	0	0	0	0	3.62429	5.059	1.54013	3.28479	0.00102058	0.00640043	Up
LMO7DN	0	0.097227	0.0356299	0	0	0.0656024	0	1.14225	0.725253	0	0	0	0	0	0	0	3.61258	5.05725	1.77744	2.84524	0.00443775	0.0215119	NC
MMP3	1.70091	1.31256	2.88603	8.47606	8.41611	74.918	78.1542	22.9794	22.4829	0	2.26558	1.24532	0.515123	0.390449	0.288341	0.500334	215.232	5.05578	0.739012	6.84127	7.85e-12	2.99e-10	Up
KRTAP19-1	0	0	0	0	0.136847	0	0	0.940676	0.932469	0	0	0	0	0	0	0	3.51288	5.0405	3.01493	1.67185	0.0945543	0.225341	NC
RPL23AP54	0	0	0	0	0	6.82265	4.98994	0	0	0	0	0	0	0	0	0	3.46624	5.03553	3.01495	1.67019	0.0948817	0.225899	NC
KRT24	0.261679	0.291681	19.2758	190.352	186.455	1.11524	0.907262	0.134382	0.41443	2.3414	0	0.355806	0	0	0.961138	1.09164	316.834	5.03268	1.51536	3.32111	0.000896604	0.00574054	Up
KRT8P51	0	0.631975	0	0	0	1.64006	1.81452	0.134382	0.0518038	0	0	0	0	0	0	0	3.40163	5.01317	1.65285	3.03304	0.00242105	0.0132075	NC
AL121906.1	0.490648	2.09038	0.356299	0.287324	0.410542	0.393614	0.972067	0.201573	0.362627	0	0	0	0	0	0	0.0909698	6.18255	5.00974	0.993288	5.04359	4.57e-07	7.29e-06	Up
AL022315.1	0.196259	0	0.391929	1.07747	1.77902	0.0656024	0.453631	0	0	0	0	0	0	0	0	0	3.36899	5.00618	1.41768	3.53126	0.000413589	0.00298023	Up
TUBBP3	0	0.534748	0	0	0	1.57446	1.68492	0	0.310823	0	0	0	0	0	0	0	3.37827	4.99755	2.50034	1.99875	0.0456354	0.132641	NC
SLC30A3	0.261679	0.291681	0	0	0.136847	0.131205	0	1.07506	1.76133	0	0	0	0	0	0.0961138	0	6.27253	4.99748	1.48861	3.35713	0.00078755	0.00515305	Up
PAX7	0.0654197	1.0695	0	19.8972	16.5585	6.03542	5.31397	0.134382	0.103608	0	0	0.711613	0	0	0.0961138	0.0909698	37.4909	4.99592	1.37262	3.6397	0.000272959	0.00208197	Up
AC044839.2	0	0	0	0	0	2.29608	2.52737	0	0	0	0	0	0	0	0	0	3.35782	4.98974	3.01515	1.65489	0.0979471	0.231201	NC
LINC01254	0.752326	0	0.28504	0.574648	1.64217	0	0	0	0	0	0	0	0	0	0	0	3.35191	4.98644	2.50537	1.9903	0.046558	0.134667	NC
XIAPP3	0.588777	0.631975	0.962009	0.71831	0.752661	0.328012	0.259218	0.268764	0.518038	0	0	0	0	0	0	0.0909698	6.1293	4.98455	0.952167	5.23495	1.65e-07	2.91e-06	Up
AC022031.1	0	0.097227	0	0.287324	0	1.44325	2.00894	0.134382	0.207215	0	0	0	0	0	0	0	3.33653	4.98393	1.47677	3.37487	0.000738493	0.00487315	Up
AL356585.1	0	0	0	0	0	0	0	0.671911	1.19149	0	0	0	0	0	0	0	3.37555	4.98324	3.01518	1.65272	0.0983879	0.231863	NC
AC012158.1	0.327098	0.534748	0.32067	0.790141	0.478966	0.393614	0	2.15012	2.59019	0	0.174275	0	0	0	0	0.0909698	11.7177	4.98321	1.13109	4.40569	1.05e-05	0.000123858	Up
EGILA	0.0327098	0	0.890749	0	0	1.83687	2.65698	0	0	0	0	0	0.0572359	0	0	0	4.48205	4.98123	2.24966	2.21421	0.0268142	0.089371	NC
CT70	0	0.486135	0.641339	0.287324	0	0	0.453631	0.671911	0.103608	0	0	0	0	0	0	0	3.36727	4.96783	1.43368	3.4651	0.000530038	0.00367339	Up
PTPRH	0.523358	12.834	13.1118	59.8352	54.4653	4.52657	3.04581	1.07506	0.41443	0.990593	0.697101	0.355806	0.457887	0.278892	0.0961138	0.0909698	128.483	4.96216	0.770029	6.44412	1.16e-10	3.71e-09	Up
AKR1B15	1.6682	1.99315	22.6963	17.5986	18.8165	3.41133	3.11061	0.671911	0.725253	0.0900539	0.174275	0	0.114472	0	0.62474	0.18194	72.8324	4.96024	0.831497	5.96544	2.44e-09	6.14e-08	Up
LINC01322	0.0654197	0.194454	0	0.430986	0.410542	11.4804	11.9888	6.0472	5.75022	0.270162	0	0	0	0.111557	0.192228	0.0909698	39.7657	4.95274	1.26869	3.90384	9.47e-05	0.000842078	Up
FADS6	0	0.583362	0	0	0.273695	0.524819	0.324022	0.806293	0.259019	0	0	0	0	0	0	0	3.35725	4.95093	1.4232	3.47873	0.000503801	0.00352302	Up
AC069277.1	0	0.194454	0.0712599	0	0	3.41133	2.78659	0.873485	1.3469	0	0	0	0	0.223114	0	0	8.81843	4.94487	1.44197	3.42925	0.000605261	0.00410854	Up
AC023593.1	0.130839	0.486135	0.14252	0.502817	0.684237	0.328012	0.324022	0.201573	0.362627	0	0	0	0	0	0	0	3.28713	4.93337	0.956776	5.15624	2.52e-07	4.24e-06	Up
LINC02053	0	0	0	0	0	2.42729	2.20335	0	0	0	0	0	0	0	0	0	3.22429	4.93136	3.01542	1.63538	0.101969	0.237536	NC
GAL	0.0654197	0	0	0	0	0.393614	0.129609	2.08292	2.53839	0	0	0	0	0	0	0.0454849	4.43144	4.92914	2.40071	2.0532	0.0400533	0.120304	NC
Z93403.1	0	0	0.0356299	0.143662	0	1.77127	1.62011	0.268764	0.103608	0	0	0	0	0	0	0	3.20233	4.92024	1.52839	3.21924	0.00128532	0.00777721	Up
AKR1C1	13.5746	21.001	95.2032	18.3169	18.2007	37.459	33.2447	255.326	256.17	1.1707	13.0707	14.2323	1.31643	2.45425	1.44171	1.00067	1217.84	4.91531	0.770601	6.37855	1.79e-10	5.56e-09	Up
DMP1	0	0.194454	0.0356299	2.01127	3.69488	4.59217	4.4067	0.268764	0.362627	0	0	0	0.343415	0	0	0	12.1524	4.9103	1.18276	4.15158	3.3e-05	0.000335811	Up
KLRG2	2.12614	12.7367	3.31359	9.91268	9.57932	2.7553	2.46257	7.25664	8.1332	0	0.348551	0.177903	0.343415	0.111557	0.384455	0.18194	69.4674	4.91022	0.584933	8.39449	4.68e-17	3.42e-15	Up
CYP2AB1P	0.196259	0.388908	0.605709	0.790141	1.1632	0.0656024	0.0648045	0	0	0	0	0	0	0	0	0	3.13435	4.90712	1.29641	3.78515	0.000153617	0.00127644	Up
RNU6-1246P	0	0	0.0712599	0	0	0	0	1.07506	0.621646	0	0	0	0	0	0	0	3.20641	4.90685	3.01553	1.62719	0.103696	0.240418	NC
AC103955.1	0.0654197	0	0	0	0	0	0	0.60472	1.08788	0	0	0	0	0	0	0	3.17976	4.8969	3.01558	1.62387	0.104404	0.241439	NC
AC026353.1	0	0	0	0	0	0	0	1.20944	0.518038	0	0	0	0	0	0	0	3.17055	4.88944	3.01561	1.62137	0.104937	0.242353	NC
HMGN1P16	0	0	0	1.07747	0.752661	0.918434	0.777654	0.0671911	0.259019	0	0	0	0	0	0	0	3.12522	4.88882	1.41105	3.46466	0.000530896	0.00367857	Up
AC094108.1	0.261679	0.291681	0.28504	0.430986	0.54739	0.26241	0.518436	0.134382	0.259019	0	0	0	0	0	0	0	3.13926	4.88876	0.935654	5.22496	1.74e-07	3.05e-06	Up
AC010486.3	0	0	0	0	0	0	0	0.60472	1.13968	0	0	0	0	0	0	0	3.15828	4.88671	3.01563	1.62046	0.105133	0.24257	NC
AC092125.1	0	0.243067	0	0	0	0	0.259218	0.671911	0.828861	0	0	0	0	0	0	0	3.15973	4.88533	2.6138	1.86905	0.0616154	0.165123	NC
AC106799.3	0.130839	0	0.0712599	0	0	1.70566	2.00894	0	0.103608	0	0	0	0	0	0	0	3.09905	4.8836	1.6548	2.95118	0.00316566	0.0163022	NC
LINC02687	0	0	0.712599	1.22113	0.615813	4.26416	3.36983	0	0	0	0	0	0	0	0.0961138	0.0454849	7.94742	4.88217	1.4253	3.42536	0.000613988	0.004161	Up
MROH2A	0.0654197	2.57652	0.641339	0.287324	0.273695	12.202	8.7486	0.335956	0.621646	0.180108	0	0.177903	0	0	0	0.0909698	20.9877	4.88186	0.993662	4.913	8.97e-07	1.35e-05	Up
LINC02249	0.0654197	0	0	0	0	1.04964	0.648045	1.61259	0.725253	0	0	0	0	0	0	0.0909698	5.75751	4.8723	1.57505	3.09341	0.00197868	0.011161	NC
OTX1	1.21026	1.40979	1.24705	1.29296	1.23163	1.04964	0.907262	1.74697	1.96854	0.0900539	0	0	0	0	0.0961138	0.0909698	15.793	4.87229	0.758624	6.42253	1.34e-10	4.26e-09	Up
AC090686.1	0.130839	0.194454	0.10689	0.143662	0.752661	2.88651	1.94413	1.4782	1.45051	0.0900539	0.174275	0	0	0	0	0	10.2031	4.87052	1.04345	4.66769	3.05e-06	4.05e-05	Up
AL078602.1	0.294389	0	0.0712599	0.143662	0	0.328012	0.907262	1.4782	1.60592	0	0	0.0889516	0	0.111557	0	0	7.34864	4.86727	1.29416	3.76094	0.000169279	0.00138418	Up
ASB18	0	0.583362	1.03327	0.287324	0.889508	0	0.129609	0	0	0	0	0	0	0	0	0	3.01876	4.84573	1.60788	3.01374	0.00258046	0.0138954	NC
MARCOL	0	0.194454	0.0712599	1.29296	1.23163	2.55849	1.10168	0.134382	0.207215	0.0900539	0	0	0	0	0	0	5.46665	4.84508	1.13562	4.26647	1.99e-05	0.000216005	Up
HOXC-AS3	0	0	0.0712599	0.143662	0	0	0	0.537529	1.03608	0	0	0	0	0	0	0	3.05556	4.837	2.69655	1.79377	0.0728491	0.186582	NC
POU4F1	0.294389	0.875043	0.28504	0	0	0	0	0	0.67345	0	0	0	0	0	0	0	3.02361	4.83	1.80393	2.67748	0.0074178	0.0325144	NC
KRT8P35	0.0654197	0.097227	0.0712599	0	0	2.29608	1.23128	0	0.103608	0	0	0	0	0	0	0	2.95757	4.82014	1.51964	3.17189	0.00151449	0.00892121	Up
AC135068.6	0	0	0	0	0	0	0	0.671911	0.984272	0	0	0	0	0	0	0	3.00543	4.8141	3.01599	1.59619	0.110445	0.251129	NC
C8orf49	0	1.99315	0.0712599	0	0	0.131205	0.388827	0.134382	0.103608	0	0	0	0	0	0	0	2.96146	4.80988	1.55562	3.09193	0.00198857	0.0112111	NC
LINC00970	0	0	0.14252	3.30423	2.73695	0.393614	0.129609	0	0.103608	0.0900539	0	0	0	0	0	0	5.35177	4.8082	1.45111	3.31347	0.000921453	0.00587596	Up
AC093520.1	0.327098	0.194454	0.21378	0.143662	0	1.31205	1.03687	0	0.0518038	0	0	0	0	0	0	0	2.90746	4.80376	1.27761	3.75996	0.000169943	0.00138893	Up
AC012494.2	0	0	0	0	0	0	0	0.60472	1.03608	0	0	0	0	0	0	0	2.97322	4.79876	3.01606	1.59107	0.111594	0.252794	NC
AC125613.1	0	0.291681	0.0356299	0.287324	0	0	0.453631	5.37529	7.35614	0	0	0.177903	0	0	0.0480569	0.0454849	11.1761	4.79708	1.9211	2.49704	0.0125234	0.0492743	NC
LINC00942	0.196259	2.91681	3.06418	0.574648	0.273695	0.131205	0.388827	6.31597	6.94171	0	0	0.355806	0.228944	0.334671	0.0961138	0	33.6882	4.79272	0.982306	4.87905	1.07e-06	1.57e-05	Up
CAMK2B	0.130839	0.194454	0.14252	0	0	0	0.129609	1.27663	1.24329	0	0	0	0	0	0.0961138	0	5.49068	4.79221	1.48455	3.22806	0.00124631	0.00758273	Up
FP326651.1	0	1.36118	0.534449	1.29296	0.684237	0.787229	1.36089	0	0	0	0	0	0.114472	0	0	0	5.21184	4.7881	1.25669	3.81008	0.000138924	0.00117216	Up
AC007387.1	0.261679	0.14584	0.32067	4.30986	3.42118	1.37765	0.842458	0.671911	0.518038	0	0	0.177903	0	0.167335	0	0	10.778	4.78684	0.925046	5.1747	2.28e-07	3.87e-06	Up
CLLU1-AS1	1.11213	0	0.0712599	0	0.478966	0.0656024	0.194413	0.134382	0.0518038	0	0	0	0	0	0	0	2.9149	4.78275	1.45258	3.29258	0.000992731	0.00625518	Up
HOXC13	0	0	0.855119	1.00563	1.23163	0.590422	0.648045	0.537529	0.259019	0	0	0	0	0	0.0961138	0	5.36289	4.77998	1.16693	4.09621	4.2e-05	0.000413894	Up
DMBX1	0.294389	2.33345	0.534449	1.79578	3.69488	0.26241	0.129609	0.268764	0.41443	0.0900539	0	0	0	0	0	0.0909698	9.55411	4.77801	0.991948	4.8168	1.46e-06	2.1e-05	Up
LINC01181	0.0654197	0.777816	0	0.502817	0.136847	0.656024	1.4905	0.268764	0.259019	0	0	0	0	0	0	0.0454849	3.93537	4.77017	1.10797	4.30531	1.67e-05	0.000184558	Up
BX470102.2	2.22427	13.7576	31.4612	10.1282	12.5215	1.64006	1.16648	0.671911	0.828861	0.0450269	1.13279	0.53371	0.114472	0.334671	0.144171	0.227424	86.2783	4.76977	0.758058	6.2921	3.13e-10	9.28e-09	Up
DRD5	0.228969	0.437521	0.21378	0.861972	0.273695	0.656024	0.518436	0	0	0	0	0	0	0	0	0	2.81396	4.7684	1.12392	4.24266	2.21e-05	0.000237162	Up
MUCL1	0.654197	0	0.14252	0	0	0	0.129609	0.403147	0.41443	0	0	0	0	0	0	0	2.91933	4.76321	1.6587	2.87165	0.00408338	0.0201185	NC
MIR3171	0	0	0	0.287324	0	1.50886	2.00894	0	0.103608	0	0	0	0	0	0	0	2.84704	4.7591	1.84874	2.57424	0.0100461	0.0413927	NC
RPL35AP22	0	0	0	0	0	0	0	0.873485	1.24329	0	0	0	0	0.0557784	0	0	3.8856	4.75873	3.01439	1.57867	0.114411	0.256821	NC
AC005549.1	0.0654197	0	0	0	0	0	0	1.4782	1.24329	0	0	0	0	0	0	0.0909698	5.25075	4.75079	3.01299	1.57677	0.114848	0.257543	NC
HSPA5P1	0.294389	13.709	5.87894	11.8521	12.0426	0.393614	0.648045	0.268764	0.259019	0.0900539	0.0871377	0.177903	0.114472	0	0.0961138	0.363879	43.6668	4.74287	0.879394	5.39333	6.92e-08	1.32e-06	Up
FAM83D	23.9109	40.4464	23.4089	32.8986	27.7116	11.9396	13.2201	6.65192	9.22108	1.21573	1.91703	1.06742	0	0.223114	0.672797	0.363879	213.91	4.73591	0.548905	8.62793	6.25e-18	5.12e-16	Up
SIGLEC14	0.261679	0.097227	0.21378	0.359155	0.342118	0.852831	0.648045	0.201573	0	0	0	0	0	0	0	0	2.79667	4.73591	1.06092	4.46396	8.05e-06	9.7e-05	Up
SPSB4	0.0654197	0	0.0712599	0	0.0684237	1.70566	0.777654	2.88922	2.64199	0.180108	0	0	0	0.111557	0	0	12.4128	4.7356	1.33928	3.53592	0.000406362	0.0029364	Up
DMRT3	0.130839	0	0	0.287324	0	0.131205	0	0.671911	0.621646	0	0	0	0	0	0	0	2.8909	4.73179	1.68102	2.81482	0.00488041	0.0232324	NC
AL360157.1	0.0327098	3.40294	0.0712599	0	0	2.16488	1.68492	0	0.310823	0	0	0	0	0	0.0480569	0.0909698	7.18092	4.73117	1.40555	3.36607	0.000762482	0.00500966	Up
PPIAP45	0.327098	0.631975	0	0.430986	0.54739	0.393614	0.777654	0	0	0	0	0	0	0	0	0	2.76424	4.72918	1.31638	3.59256	0.000327445	0.00244339	Up
NPBWR1	0	1.55563	0.427559	0	1.09478	0.524819	0.388827	0.403147	0.310823	0.0900539	0	0	0	0	0	0	5.08572	4.72077	1.18768	3.9748	7.04e-05	0.00065167	Up
LINC02042	0.0654197	0.777816	0	2.44225	2.05271	0.656024	0.259218	0	0	0	0	0.177903	0	0	0	0	5.02932	4.71575	1.36478	3.45533	0.000549619	0.00378705	Up
AC034213.1	0	0.194454	0.0712599	0	0	0	0.129609	0.940676	1.60592	0	0	0	0	0	0	0.0909698	5.17833	4.71351	1.64639	2.86293	0.00419744	0.020559	NC
AL137803.1	0.0981295	0.14584	0.14252	6.03381	4.58439	11.4804	14.4514	0	0	0	0.174275	0.177903	0.114472	0.111557	0.0961138	0.0909698	27.2468	4.71307	1.03068	4.57276	4.81e-06	6.16e-05	Up
MIR4713HG	0.392518	1.4584	0.890749	1.22113	1.30005	2.36169	1.55531	0	0.362627	0	0	0.266855	0	0	0.0480569	0	8.99268	4.71127	0.893615	5.27215	1.35e-07	2.42e-06	Up
SYT13	0	0.194454	0	0	0	0.524819	0.388827	0.739102	1.55411	0	0	0	0	0	0	0.0909698	5.1576	4.7095	1.57602	2.98821	0.00280614	0.0148394	NC
AC096721.1	0	0.583362	0	0.143662	0	0.656024	1.36089	0.201573	0.155411	0	0	0	0	0	0	0	2.7661	4.70787	1.4379	3.27414	0.00105984	0.00661311	Up
RPS27AP3	0.130839	0.729202	0.427559	0.502817	0	0.0656024	0.259218	0	0.310823	0	0	0	0	0	0	0	2.73999	4.69993	1.26836	3.70552	0.000210958	0.00166468	Up
GADL1	0	0.097227	0.21378	0.143662	0	0.26241	0	0.403147	0.777057	0	0	0	0	0	0	0	2.82783	4.69919	1.50648	3.11933	0.00181263	0.0103734	NC
MIR588	0.0654197	0.097227	0.498819	1.43662	0.957932	0.393614	0	0.0671911	0.310823	0.0450269	0	0	0	0	0	0	3.70863	4.69905	1.15155	4.08063	4.49e-05	0.000439524	Up
ROS1	1.07942	0	0.855119	17.2394	16.3533	43.888	50.7419	1.00787	0.466234	0.315189	1.13279	0.444758	0.572359	0.557784	0	0.18194	99.4452	4.69036	0.876435	5.35164	8.72e-08	1.63e-06	Up
AC027237.1	0.163549	0.291681	0.0712599	0	0.54739	0.787229	0.777654	0.134382	0.155411	0	0	0	0	0	0	0	2.70823	4.6862	1.10093	4.2566	2.08e-05	0.00022466	Up
RIPPLY2	0	0.097227	0.21378	0	0	1.31205	0.907262	0.537529	1.08788	0	0	0	0	0	0.0961138	0	5.06824	4.68532	1.39427	3.36042	0.000778239	0.00509913	Up
ONECUT2	4.87377	13.5632	2.03091	7.90141	8.62139	5.64181	6.22123	0.940676	1.70953	0.270162	0.174275	0	0.114472	0	0.288341	0.272909	52.3545	4.67898	0.594971	7.86422	3.71e-15	2.21e-13	Up
AC008507.4	0.130839	0.14584	0	0.143662	0.342118	0	0	1.34382	1.70953	0	0	0	0	0.111557	0.0480569	0	6.46331	4.67728	1.43317	3.2636	0.00110007	0.00681822	Up
AC069148.1	0	0.194454	0.0356299	0	0	0	0	0.940676	0.41443	0	0	0	0	0	0	0	2.73815	4.67363	2.67007	1.75037	0.080054	0.200135	NC
AC109439.1	0	0	0	0	0	0	0	0.873485	0.621646	0	0	0	0	0	0	0	2.73193	4.67361	3.01673	1.54923	0.121326	0.267327	NC
AKR1C5P	0.0327098	0	0	0	0	0.26241	0	0.335956	1.03608	0	0	0	0	0	0	0	2.71439	4.66602	2.67475	1.74447	0.0810777	0.20194	NC
PTCHD1-AS	0.0654197	0.097227	0.641339	0	0.136847	0.0656024	0.388827	1.81416	1.03608	0	0	0	0	0	0.144171	0	7.02246	4.66542	1.32266	3.5273	0.000419823	0.00302255	Up
INSM1	0	0	0	0.143662	0	0	0	0.806293	0.621646	0	0	0	0	0	0	0	2.714	4.66489	3.01678	1.54632	0.122028	0.268377	NC
CCDC177	0.261679	0.291681	0.570079	4.59719	3.69488	0.26241	0	0	0	0	0	0.177903	0.114472	0	0	0	8.11815	4.65028	1.31895	3.52574	0.000422307	0.00303519	Up
NXPH4	3.85976	1.16672	0.498819	6.68028	5.61074	0.393614	0.129609	0.201573	0.362627	0.0900539	0.348551	0	0.228944	0	0	0	19.7076	4.64883	0.941191	4.93931	7.84e-07	1.19e-05	Up
AL161753.1	0	0	0	0	0	0.852831	1.68492	0.335956	0.155411	0	0	0	0	0	0	0	2.66679	4.64845	1.84547	2.51884	0.011774	0.0468854	NC
LINC01429	0.196259	0.194454	0	0	0.205271	1.31205	1.10168	0.134382	0	0	0	0	0	0	0	0	2.62534	4.6443	1.4266	3.25551	0.0011319	0.00698567	Up
BBOX1-AS1	3.95789	9.3824	2.56536	11.6366	15.0532	11.874	9.07262	1.41101	1.50231	0.0450269	0.609964	0.0889516	0.171708	0.223114	0.432512	0.136455	61.8688	4.64333	0.49661	9.35005	8.76e-21	9.68e-19	Up
IGFL2	0.719617	0.194454	0	0.71831	0	0.787229	0.518436	0.537529	0.466234	0	0	0	0	0	0	0.0909698	4.90153	4.6369	1.19793	3.87075	0.000108501	0.000943128	Up
MIR217HG	0	0.388908	0	0.790141	0.273695	0.590422	0.907262	0	0.207215	0	0	0	0	0	0	0	2.60478	4.63474	1.35205	3.42792	0.000608219	0.00412609	Up
FP325330.3	0.261679	0	0	0.287324	0	3.54253	4.60112	2.21731	2.43478	0	0	0	0.114472	0.446227	0	0	15.2379	4.63293	1.64125	2.82282	0.0047604	0.0227781	NC
CYP4F11	3.69621	18.5704	78.5997	35.6282	33.596	8.79072	7.3229	39.8443	40.666	0.450269	0.697101	0.177903	0	0.111557	3.02758	2.04682	356.33	4.63232	0.839453	5.51826	3.42e-08	6.94e-07	Up
E2F7	16.4203	51.5789	31.9957	59.9071	68.6974	21.3864	18.4045	13.0351	14.4015	1.26075	0.522826	3.38016	0.400651	0.446227	1.58588	0.591304	309.523	4.63038	0.477444	9.69827	3.07e-22	4.01e-20	Up
MAGEA1	0	0	0	2.15493	1.36847	0	0	0	0	0	0	0	0	0	0	0	2.61249	4.62671	3.017	1.53355	0.125141	0.273384	NC
LINC02135	0	0	0	0	0	0	0	1.07506	0.362627	0	0	0	0	0	0	0	2.64349	4.62406	3.01701	1.53266	0.125359	0.273771	NC
C17orf99	0.261679	0.194454	0.28504	0.574648	1.64217	0	0	0.470338	0.621646	0	0.174275	0	0	0	0	0	4.81864	4.6217	1.21139	3.81522	0.000136063	0.00115034	Up
FST	13.7708	1.75009	3.4561	38.6451	41.0542	38.3118	37.9106	24.7263	24.3996	0.630377	3.13696	1.77903	0.114472	0.223114	0.576683	0.727758	239.722	4.61338	0.59444	7.76089	8.43e-15	4.79e-13	Up
CELSR3	6.99991	35.0017	7.05473	22.3394	19.0218	5.24819	3.49944	5.71125	5.75022	0.675404	0.871377	0.177903	0.286179	0.669341	0.480569	0.18194	119.748	4.60557	0.512422	8.98785	2.52e-19	2.46e-17	Up
TERT	0.130839	0.243067	0.997639	0.430986	0.410542	0.131205	0	0.60472	0.518038	0	0	0	0	0	0	0.0909698	4.81852	4.6036	1.14905	4.00644	6.16e-05	0.000580705	Up
TLX3	0.228969	0.583362	0.890749	0.71831	0.54739	0.131205	0.259218	0.403147	0.207215	0	0	0	0	0	0	0.0909698	4.75701	4.60037	0.993451	4.63069	3.64e-06	4.79e-05	Up
IGFBPL1	0.130839	1.26395	0.641339	1.93944	1.77902	1.44325	0.259218	0.268764	0.41443	0	0	0	0	0.111557	0	0.0909698	7.88019	4.59872	0.898317	5.11926	3.07e-07	5.08e-06	Up
LINC01737	0.0654197	0	0	0	0	0	0.129609	3.49394	2.43478	0.855512	0	0	0	0	0	0.0909698	4.72477	4.5955	3.01348	1.52498	0.127264	0.276646	NC
NBPF21P	0.0654197	0	0.356299	0.430986	1.1632	0.918434	0.972067	0.134382	0	0.0450269	0	0	0	0	0	0	3.4223	4.5944	1.18271	3.88464	0.000102483	0.000900197	Up
AC007919.1	0.196259	0.923656	0.14252	0.430986	0.136847	0.656024	1.36089	0	0	0	0	0	0	0	0.0480569	0	3.41405	4.59151	1.16662	3.93574	8.29e-05	0.000750255	Up
AL355596.1	0	0	0	0	0	1.44325	1.68492	0	0.207215	0	0	0	0	0	0	0	2.54763	4.59057	3.01721	1.52146	0.128144	0.278052	NC
CACNA2D3-AS1	0.261679	0.437521	0.10689	0.143662	1.30005	0.328012	0.907262	4.36742	3.93709	0	0	0.177903	0.0572359	0	0.144171	0.0909698	18.7519	4.59001	1.01217	4.53482	5.77e-06	7.23e-05	Up
AKR1C4	0.294389	0	0.641339	0.574648	0.0684237	0.26241	0.259218	6.11439	5.95744	0	0	0	0.114472	0.223114	0.192228	0.0909698	25.0417	4.58973	1.3113	3.50013	0.000465037	0.00329126	Up
AC108359.1	0.228969	0.583362	0	0.574648	0.273695	0.131205	0.324022	0.0671911	0.259019	0	0	0	0	0	0	0	2.53675	4.58174	1.14077	4.01634	5.91e-05	0.00056004	Up
AL354854.1	0	0.097227	0	0	0	0.787229	2.33296	0.134382	0	0	0	0	0	0	0	0	2.52011	4.58034	1.89017	2.42324	0.0153826	0.0581269	NC
GAD2	0.0327098	0.729202	0	1.07747	1.02636	0.196807	0	0	0	0	0	0	0	0	0	0	2.50867	4.57927	1.64341	2.78644	0.00532899	0.0249234	NC
AL160286.2	0	0.097227	0	0	0	0	0	1.07506	0.259019	0	0	0	0	0	0	0	2.55916	4.57704	3.01729	1.51694	0.129282	0.279668	NC
LINC01249	0	0	0	0	0	0	0	0.671911	0.725253	0	0	0	0	0	0	0	2.54278	4.5701	3.01733	1.51462	0.129869	0.280537	NC
AC009501.2	5.52796	15.1674	14.537	22.9859	28.6011	8.98753	11.8592	8.06293	10.4644	0.360216	0.348551	0.622661	0.744066	1.45024	0.240284	0.454849	136.45	4.56565	0.360542	12.6633	9.44e-37	4.26e-34	Up
DLL3	0.0654197	0.194454	0.14252	0.574648	0.273695	0	0	0.940676	0.932469	0	0	0	0	0	0.0961138	0	4.73708	4.56128	1.3184	3.4597	0.000540781	0.00373234	Up
AC091804.1	0.130839	0	0.0712599	0.071831	0	0	0	2.88922	2.27937	0	0	0	0	0	0	0.0909698	4.62483	4.56122	2.49055	1.83141	0.0670394	0.175588	NC
AC008750.6	0	0.923656	0.0712599	0.861972	0.54739	0	0.259218	0	0.103608	0	0	0	0	0	0	0	2.46735	4.55655	1.44048	3.16322	0.00156037	0.00914463	Up
ZPLD1	0	0	0	0	0	1.44325	1.4905	0.134382	0.103608	0	0	0	0	0	0	0	2.47699	4.55243	1.88353	2.41697	0.0156505	0.0589254	NC
AC026369.3	0.425228	0	0.0712599	0.143662	0.410542	1.04964	0.648045	0	0	0	0	0	0	0	0	0	2.43385	4.54479	1.41162	3.21956	0.00128388	0.00777227	Up
CLCA3P	1.73362	0.340294	2.24469	9.19437	8.074	1.37765	0.907262	0.268764	0.67345	0	0.174275	0.355806	0.228944	0	0.0480569	0.0454849	23.3929	4.53874	0.77197	5.87943	4.12e-09	9.97e-08	Up
POLQ	16.682	103.158	87.1865	56.1	63.5656	112.574	113.213	52.2747	50.4051	2.3414	4.00833	7.73879	1.08748	0.948233	2.49896	2.45618	714.919	4.53431	0.420316	10.7879	3.93e-27	8.68e-25	Up
ZNF887P	0	0.437521	0.24941	0.574648	0.410542	0.26241	0.194413	0.873485	0.569842	0	0	0	0	0	0.0961138	0	4.67206	4.53005	1.11811	4.05151	5.09e-05	0.000490788	Up
LY6G6F	0	0	0	0.287324	0.273695	0	0	0.470338	0.67345	0	0	0	0	0	0	0	2.49173	4.52402	1.88385	2.40148	0.0163291	0.0607877	NC
AL023875.1	0.0654197	0	0	0	0	1.64006	1.68492	0	0	0	0	0	0	0	0	0	2.42885	4.52389	3.01761	1.49916	0.133831	0.286329	NC
AC007751.1	0	0.243067	0	0.143662	0	0.590422	0.648045	0.537529	0.155411	0	0	0	0	0	0	0	2.49627	4.52374	1.44377	3.13328	0.00172864	0.00997488	Up
AC005160.1	0.0654197	0.194454	0	0	0.0684237	1.31205	0.972067	0.201573	0.0518038	0	0	0	0	0	0	0	2.42351	4.52115	1.38179	3.27194	0.00106811	0.00665228	Up
RARS1P1	0.0654197	0	0.427559	0.287324	0.889508	1.37765	0.388827	0	0.207215	0	0	0	0	0.0557784	0	0	3.23087	4.51989	1.18499	3.81429	0.000136577	0.0011544	Up
CXCL9	32.5136	4.56967	8.19489	34.6226	40.6437	116.51	124.684	6.0472	7.77057	0.900539	4.18261	3.20226	0.228944	0.334671	0.76891	1.09164	332.683	4.51862	0.609619	7.4122	1.24e-13	6.09e-12	Up
MIR944	0.163549	0.583362	0.712599	1.43662	1.57374	2.95211	2.46257	1.14225	0.621646	0	0.0871377	0.177903	0.114472	0	0.0480569	0	11.5107	4.51808	0.744608	6.06773	1.3e-09	3.43e-08	Up
LINC01901	0	0	0	0	0	0	0	0.470338	0.880665	0	0	0	0	0	0	0	2.44616	4.51507	3.01766	1.49621	0.134598	0.287569	NC
AC108477.2	0.163549	0.437521	0.32067	0.430986	0.821084	0	0	0	0.155411	0	0	0	0	0	0	0	2.3938	4.51031	1.37153	3.28851	0.00100719	0.00632952	Up
LINC01034	0.0654197	0	0	0	0	0	0.259218	0.470338	0.725253	0	0	0	0	0	0	0	2.46264	4.50598	1.90756	2.36217	0.0181684	0.0660939	NC
PAICSP4	0	0.097227	0	0	0	4.65777	3.30503	0	0	0	0	0	0	0	0	0	2.39656	4.50488	3.01773	1.49281	0.135488	0.288823	NC
ABCA12	16.4203	18.7648	54.692	101.425	95.5195	36.5405	41.9933	12.6319	12.1739	0.540323	2.0913	1.60113	0.858538	1.61757	2.4509	1.45552	383.717	4.50198	0.445646	10.1021	5.4e-24	8.75e-22	Up
EDN2	0.392518	2.81958	0.819489	19.8972	16.8322	4.13295	3.49944	0.134382	0.103608	0.180108	0	0.355806	0.114472	0.223114	0.192228	0.0909698	39.0506	4.50138	0.800944	5.62009	1.91e-08	4.07e-07	Up
AC027627.1	0.490648	2.47929	2.17343	1.1493	0.957932	1.37765	1.16648	1.20944	1.3987	0.0900539	0.174275	0.177903	0	0.111557	0	0	15.0469	4.5011	0.690626	6.51742	7.15e-11	2.38e-09	Up
AC006262.1	0.981295	1.0695	1.10453	0.287324	0	0.852831	0.388827	2.2845	2.12396	0.135081	0	0.355806	0	0	0	0	13.9528	4.49587	1.03862	4.3287	1.5e-05	0.000168586	Up
AC011700.1	0	0.097227	0	0	0	0.0656024	0	1.27663	0.984272	0	0	0.177903	0	0	0	0	4.41489	4.49567	2.43549	1.8459	0.0649071	0.171438	NC
LINC01524	0.163549	0.097227	0.14252	0	0	0.328012	0.324022	0.470338	0.310823	0	0	0	0	0	0	0	2.4686	4.48615	1.28177	3.49997	0.000465315	0.00329253	Up
TAGLN3	0	0.291681	0	0	0	0.26241	0	2.01573	1.60592	0	0	0	0.114472	0	0	0.0909698	7.35607	4.48473	2.18334	2.05407	0.0399689	0.120159	NC
SRP14P4	0.130839	0.680589	0.14252	0.287324	0.821084	0.131205	0.388827	0	0	0	0	0	0	0	0	0	2.31519	4.48417	1.21986	3.67597	0.000236945	0.00184567	Up
AC078788.1	0.0327098	0.194454	0.21378	0.861972	2.05271	4.00175	3.11061	0.134382	0.725253	0.0900539	0	0	0.0572359	0	0	0.0909698	9.55396	4.48322	0.972961	4.60781	4.07e-06	5.29e-05	Up
STRIP2	9.32231	19.8829	42.5778	58.7578	44.8175	12.3989	9.52626	1.61259	1.96854	1.39584	0.871377	0.889516	0.572359	0.836677	0.62474	0.682273	202.172	4.4785	0.565762	7.91588	2.46e-15	1.49e-13	Up
SHISA7	0.228969	0.097227	0	0.143662	0	0	0	1.07506	0.932469	0	0	0	0.114472	0	0	0	4.35632	4.4766	1.62277	2.75862	0.00580458	0.0267171	NC
AC090877.2	0.163549	0	0.0712599	0.215493	0.205271	0.918434	0.518436	0.268764	0.103608	0	0	0	0	0	0	0	2.38208	4.47529	1.14964	3.89276	9.91e-05	0.000875168	Up
CCT7P2	0.130839	0	0	0	0	0	0	3.15798	5.64662	0	0	0	0.228944	0	0	0	6.26748	4.4747	3.00427	1.48944	0.13637	0.29	NC
TRIML2	0.0327098	0.097227	0.641339	0.143662	0.136847	0	0	0.403147	1.24329	0	0.174275	0	0	0	0	0	4.374	4.47031	1.3937	3.20751	0.00133888	0.00804066	Up
ADORA2BP1	0.457938	0	0.14252	0.646479	0.273695	1.70566	1.23128	0	0.207215	0	0	0	0	0	0.0961138	0	4.27685	4.46647	1.18288	3.77592	0.00015942	0.00131949	Up
NGB	0.0654197	0.194454	0	0.430986	0.0684237	0.0656024	0.129609	0.268764	0.621646	0	0	0	0	0	0	0	2.43152	4.46472	1.29016	3.46059	0.000538998	0.00372311	Up
PITX2	1.24297	3.30572	10.9384	26.4338	23.8114	8.98753	10.3039	3.96428	2.48658	0	0	0.266855	0.171708	0.111557	0.76891	0.636788	86.518	4.46137	0.703247	6.34396	2.24e-10	6.85e-09	Up
CCDC190	0.0654197	8.45875	16.3898	53.8014	63.1551	0.393614	1.03687	0.134382	0.0518038	0.0900539	0.522826	0.177903	1.20195	1.78491	0.384455	0.272909	124.131	4.45894	1.09616	4.06777	4.75e-05	0.000461914	Up
LINC00508	0	0	0	0	0	0	0	0.470338	0.828861	0	0	0	0	0	0	0	2.35363	4.45876	3.01802	1.47738	0.139574	0.294859	NC
AL356056.2	0.686907	1.60425	0.10689	0.933803	0.342118	1.50886	0.518436	0	0	0.0900539	0	0	0.0572359	0	0	0	5.53777	4.446	1.12919	3.93736	8.24e-05	0.000746041	Up
HMGB3P18	0	0	0.0712599	0	0	0.131205	0	0.873485	1.2951	0	0	0	0	0.111557	0	0	4.21327	4.44563	2.38918	1.86074	0.0627813	0.167432	NC
AC010307.4	0	0.583362	0	0.359155	0.478966	0.590422	0.194413	0.537529	0.207215	0	0	0	0.0572359	0	0	0	3.18431	4.44119	1.19574	3.71417	0.000203868	0.00161791	Up
AC009271.1	0	0	0	1.43662	0.615813	2.09928	1.62011	1.67978	2.12396	0.135081	0	0	0	0.0557784	0	0.0909698	11.4265	4.43936	1.21455	3.65516	0.000257023	0.00197714	Up
MYBL2	28.9809	88.671	65.8441	140.07	113.515	85.6767	89.7542	36.0144	36.9361	2.88172	6.62246	7.64984	1.25919	0.892455	1.48976	2.54715	702.41	4.43845	0.374828	11.8413	2.39e-32	8.13e-30	Up
AC006972.1	1.30839	3.06265	2.67225	10.9901	10.1951	0	0	0.134382	0.0518038	0	0.435688	0.622661	0	0	0	0.0454849	26.1727	4.43243	1.45852	3.039	0.00237368	0.0130044	NC
AC011611.2	0.327098	0	0.819489	0.287324	0	0.0656024	0.0648045	0.134382	0	0	0	0	0	0	0	0	2.27707	4.42991	1.55528	2.8483	0.00439535	0.0213472	NC
AC002116.2	0.425228	1.50702	0.748229	0.933803	0.889508	0.393614	0.842458	0.940676	0.984272	0.0450269	0	0	0	0.0557784	0.0961138	0.0454849	9.44172	4.42785	0.795048	5.56928	2.56e-08	5.31e-07	Up
AL138720.1	0.130839	1.50702	0.28504	0.287324	0.273695	0.721627	0.58324	0.201573	0.0518038	0	0	0	0	0	0.0961138	0	4.16149	4.42403	1.03829	4.26089	2.04e-05	0.000220894	Up
DHDH	0.0654197	1.02088	0.28504	0.143662	0.0684237	0.918434	0.842458	0	0	0	0	0	0	0	0.0480569	0	3.04616	4.42063	1.24521	3.5501	0.000385082	0.00280265	Up
AC079841.2	0.621487	3.5974	1.74587	0.71831	0.684237	2.03367	2.33296	2.95641	2.6938	0.225135	0	0	0	0	0.288341	0	22.4958	4.41223	0.828616	5.32482	1.01e-07	1.86e-06	Up
LINC00491	4.87377	6.1253	3.99055	18.3887	18.9534	8.65952	8.23017	2.95641	1.86494	0	1.3942	1.24532	0	0.167335	0	0.18194	71.2498	4.41128	0.643595	6.85412	7.18e-12	2.75e-10	Up
LINC02885	0	0.388908	0	0	0	2.23048	0.388827	0	0	0	0	0	0	0	0	0	2.22944	4.40058	3.0184	1.45792	0.144863	0.302536	NC
MIR1205	0.0981295	0.291681	0.32067	0.646479	0.410542	1.11524	0.259218	0.335956	0.41443	0.0900539	0	0	0	0	0	0	4.15451	4.39941	0.955679	4.60344	4.16e-06	5.4e-05	Up
AC078816.1	0.228969	1.4584	0.962009	0.430986	1.09478	1.11524	0.453631	0.403147	0.466234	0	0	0.355806	0	0	0	0	7.34759	4.39504	0.899673	4.88515	1.03e-06	1.53e-05	Up
AC025575.1	0	0.486135	0	0	0	1.57446	1.94413	0	0	0.0450269	0	0	0	0	0	0	3.01486	4.3939	2.6506	1.6577	0.0973781	0.230136	NC
MRS2P1	0	0	0.712599	1.00563	0	0.131205	0.259218	0	0.103608	0	0	0	0	0	0	0	2.20705	4.392	1.66252	2.64177	0.00824747	0.0353919	NC
RN7SKP85	0	0.583362	0.21378	2.0831	2.6001	0.26241	0.388827	0.671911	0.259019	0.0900539	0	0	0.114472	0	0	0	6.74944	4.39018	1.05934	4.14426	3.41e-05	0.000345362	Up
ATP13A5	0.850456	0	0	2.58592	1.57374	1.44325	1.68492	0	0.103608	0	0	0.266855	0.0572359	0	0	0	7.18385	4.38482	1.27148	3.4486	0.000563506	0.00386806	Up
AC079753.2	0.392518	2.81958	2.45847	1.43662	1.36847	1.04964	1.10168	0.134382	0.362627	0	0	0	0	0	0.0961138	0.18194	12.0616	4.38072	0.863283	5.07448	3.89e-07	6.29e-06	Up
HOXC5	0	0	0	0.287324	0	0	0.129609	0.403147	0.67345	0	0	0	0	0	0	0	2.25495	4.37747	1.91533	2.28549	0.0222843	0.077626	NC
DIAPH3-AS1	0.0654197	0.631975	0.14252	0.71831	0	1.04964	0.58324	0.134382	0.569842	0	0	0	0	0	0	0.0909698	4.08004	4.37456	1.09813	3.98366	6.79e-05	0.000630972	Up
GUCY1B2	1.43923	0.729202	1.74587	2.0831	1.4369	1.90247	1.4257	0.201573	0.103608	0.0900539	0.0871377	0	0.114472	0.0557784	0	0.0454849	11.6174	4.37321	0.74759	5.84974	4.92e-09	1.18e-07	Up
AL049734.1	0	0	0	0	0	1.18084	1.29609	0.201573	0.0518038	0	0	0	0	0	0	0	2.19105	4.37216	1.90801	2.29147	0.0219361	0.0766741	NC
AL096829.1	0	0	0	0.574648	0.54739	2.09928	1.81452	0.134382	0	0	0	0	0.114472	0	0	0	3.8946	4.35314	1.52359	2.85716	0.00427451	0.0208722	NC
LINC01667	0	0	0	0	0	0	0.194413	0.403147	0.725253	0	0	0	0	0	0	0	2.17888	4.34778	3.01877	1.44025	0.149797	0.309154	NC
HOXC12	0.0654197	0	0.0712599	0	0.136847	0.918434	0.129609	0.537529	0.103608	0	0	0	0	0	0	0	2.22918	4.34627	1.38454	3.13915	0.00169439	0.00981286	Up
AL591770.1	0	0.0486135	0	0.143662	0	0	0.259218	0.671911	0.362627	0	0	0	0	0	0	0	2.23231	4.34584	1.73678	2.50223	0.0123412	0.0486274	NC
AKR1C8P	0	0	0.21378	0	0	0.26241	0.324022	1.27663	0.984272	0	0	0	0	0.167335	0	0	4.967	4.34367	1.59892	2.71663	0.00659501	0.0295999	NC
AC087894.2	0	0	0	0	0	0	0	0.470338	0.725253	0	0	0	0	0	0	0	2.16857	4.33905	3.01883	1.43733	0.150624	0.31021	NC
KIF18B	6.90178	23.0914	22.1262	25.2845	26.9589	9.44675	7.3229	4.03147	6.21646	0.900539	1.21993	0.53371	0.114472	0.223114	0.865024	0.454849	141.416	4.33747	0.508407	8.5315	1.44e-17	1.13e-15	Up
LINC00466	0.130839	0.097227	0	0.287324	0	1.50886	1.4905	0.537529	0.103608	0	0	0	0	0	0	0.0909698	3.98538	4.33504	1.28149	3.38281	0.000717482	0.00474764	Up
AC020658.3	0.163549	0.777816	0.926379	0.143662	0.54739	0.26241	0.388827	0	0.207215	0	0	0.177903	0	0	0	0	3.86905	4.33488	1.09169	3.9708	7.16e-05	0.000661953	Up
GFOD1-AS1	0.490648	0.923656	0.712599	1.00563	0.54739	0.656024	0.58324	0	0	0	0	0	0.114472	0	0.0480569	0	5.00786	4.33135	1.04126	4.15973	3.19e-05	0.000325458	Up
AL136981.3	0.130839	0.14584	0	0.287324	0.0684237	0.131205	0.259218	0.470338	0.259019	0	0	0	0	0	0	0	2.25067	4.33021	1.21546	3.5626	0.000367195	0.00269777	Up
UNGP3	0.327098	1.65286	0.997639	0.574648	2.05271	2.6897	2.00894	0.739102	0.880665	0.135081	0	0.0889516	0	0	0.144171	0	12.3728	4.32692	0.698247	6.19683	5.76e-10	1.63e-08	Up
LINC01050	2.42053	0.194454	0.17815	0.933803	0.684237	4.46096	4.27709	2.15012	2.27937	0.0900539	0.348551	0	0.114472	0.223114	0	0.0454849	20.7621	4.32669	0.76957	5.62222	1.89e-08	4.02e-07	Up
CLCP1	0	0.97227	0.463189	0	0	2.6897	1.03687	0.537529	0	0.135081	0	0	0	0	0	0	5.4403	4.32107	1.49723	2.88605	0.00390116	0.0193608	NC
AC017002.3	0.130839	0.0486135	0.0356299	0.071831	0.273695	0.196807	0.129609	0.403147	0.777057	0	0	0	0	0.0557784	0	0	2.99105	4.31643	1.19528	3.61124	0.000304735	0.00229756	Up
FBXO47	0.0654197	0.194454	0.0712599	0	0	0	0	0.60472	0.362627	0	0	0	0	0	0	0	2.18608	4.3159	1.70918	2.52513	0.0115656	0.046243	NC
DTL	6.73823	27.9041	17.8506	57.824	56.1074	16.335	17.1084	14.8492	16.0592	1.35081	2.43985	1.60113	0.286179	0.669341	0.576683	1.18261	238.815	4.31442	0.429066	10.0554	8.7e-24	1.38e-21	Up
IRX2	1.89717	3.50017	8.33741	2.72958	2.66852	2.55849	2.07374	7.52541	8.34041	0	0.871377	0.177903	0	0	0.192228	0.545819	56.973	4.31361	0.790785	5.45485	4.9e-08	9.63e-07	Up
TBX18-AS1	0	2.96542	0.570079	0	0	0	0.0648045	0.671911	1.3987	0.0450269	0	0.177903	0	0.111557	0	0	7.95421	4.31327	1.43084	3.01451	0.00257397	0.0138759	NC
LINC01151	0.327098	1.16672	3.49173	2.01127	1.71059	3.08331	2.98101	0.134382	0.310823	0.0450269	0	0.0889516	0	0	0.192228	0.0909698	15.1413	4.3125	0.784034	5.50039	3.79e-08	7.63e-07	Up
AL137800.1	0.0654197	0	0.14252	0	0	0.393614	0.0648045	3.29237	3.05642	0.0900539	0	0	0.114472	0	0	0	6.30606	4.30826	1.60983	2.67622	0.0074458	0.0326029	NC
SNAP91	0.130839	0.14584	0	0	0	0	0	3.69551	5.18038	0.135081	0	0	0	0.111557	0	0	7.51244	4.30567	2.69482	1.59776	0.110097	0.250626	NC
STEAP1B	14.4905	0.388908	4.525	2.29859	3.07907	1.70566	0.777654	14.0429	18.753	0.180108	0.348551	1.06742	0.343415	0.613563	0.384455	0.545819	101.158	4.30523	0.771677	5.57906	2.42e-08	5.03e-07	Up
AC022364.2	0	0	0	0.143662	0.273695	0	0.129609	0.60472	0.362627	0	0	0	0	0	0	0	2.16925	4.30436	1.70857	2.51927	0.0117598	0.046852	NC
PRDM13	0.523358	0	0	0	0.54739	0	0.648045	0.268764	0.828861	0.0900539	0	0	0	0	0	0	3.86995	4.30374	1.52525	2.82166	0.00477752	0.0228371	NC
AL162413.1	0.0327098	0.194454	0	1.29296	0.684237	0.656024	0.648045	0	0.0518038	0	0	0	0	0	0	0.0454849	2.81129	4.29914	1.24665	3.44856	0.000563575	0.00386806	Up
AC126768.1	0.130839	0.194454	0	0	0	0.26241	0.518436	0.537529	0.103608	0	0	0	0	0	0	0	2.15567	4.29889	1.4604	2.94364	0.00324374	0.0166324	NC
TRBV14	0.0654197	0.097227	0	0	0	7.80669	4.98994	0	0	0	0	0	0	0	0	0.0909698	3.85281	4.29767	2.96101	1.45142	0.146664	0.304705	NC
LINC01980	0	0	0	0.574648	0	1.04964	1.16648	8.80204	8.23681	0	0	0	0	0	0	0	2.06247	4.2974	1.88019	2.28562	0.0222763	0.0776194	NC
PRAME	0	0.097227	0	0	0	9.64355	9.59106	8.46608	6.88991	0.0900539	0.174275	0.177903	0.686831	0.223114	0.192228	0.0909698	43.1523	4.29622	1.39672	3.07593	0.00209846	0.0117552	NC
MYH1	0	0.291681	0	0.574648	0	1.50886	0.388827	0	0	0	0	0	0	0	0	0	2.05238	4.29268	1.83046	2.34514	0.01902	0.0684901	NC
AL139393.2	0.392518	0.14584	0.534449	0.502817	0.136847	0.26241	0.648045	0	0	0	0	0.0889516	0	0	0	0	2.76549	4.2889	1.17161	3.66068	0.000251551	0.00194042	Up
NKX6-1	0	0.583362	0	0	0	0	0.129609	0.940676	0.725253	0.0900539	0	0	0	0	0	0	3.86028	4.28869	1.75775	2.43988	0.0146922	0.0560446	NC
AC007991.2	0.0327098	0.0486135	1.10453	2.65775	4.65281	4.78898	5.11955	0	0	0	0	0	0.286179	0.278892	0	0.0454849	14.4944	4.27912	1.13486	3.77063	0.000162838	0.00134237	Up
CYP19A1	5.69151	21.633	8.83623	14.438	15.8059	27.225	31.7542	4.09866	3.21184	0.0900539	1.3942	2.04589	0.228944	0.111557	0.576683	0.454849	126.605	4.26978	0.499972	8.54002	1.34e-17	1.05e-15	Up
AL137161.1	0.817746	0.680589	3.24233	0.143662	0.205271	2.29608	1.74972	4.16585	6.16465	0.135081	0	0.177903	0	0	0.288341	0.18194	29.7233	4.26935	0.916104	4.66033	3.16e-06	4.18e-05	Up
AL356753.1	0.130839	0.486135	0.0712599	0	0.957932	0.393614	0.259218	0	0	0	0	0	0	0	0	0	1.99396	4.26245	1.40065	3.0432	0.0023408	0.0128474	NC
INHBA	28.4249	35.7309	10.4396	68.7423	70.2027	268.248	258.959	49.923	56.8806	1.26075	6.97101	10.4963	1.48813	2.56581	3.89261	2.77458	796.688	4.26137	0.502598	8.47868	2.28e-17	1.74e-15	Up
AL138976.1	0	0.097227	0.391929	1.1493	0.54739	0	0.129609	0	0	0	0	0	0	0	0	0	2.00087	4.2561	1.64342	2.58979	0.00960338	0.0399432	NC
AC006525.1	0	0.097227	0.0712599	1.00563	0.478966	0.524819	0.453631	0	0	0	0	0	0	0	0	0	1.98361	4.25502	1.41182	3.01385	0.00257956	0.0138951	NC
MEI1	22.0464	0.583362	34.276	98.4085	91.1404	1.57446	1.23128	0.268764	0.103608	1.75605	1.04565	0.711613	1.14472	1.2829	1.29754	0.682273	239.75	4.25464	1.00707	4.22479	2.39e-05	0.00025425	Up
AL138997.1	0	0	0	0	0	0	0	0.60472	0.518038	0	0	0	0	0	0	0	2.04792	4.25371	3.01944	1.40877	0.158903	0.321867	NC
SPOCD1	1.3411	0.097227	0.641339	2.58592	1.30005	4.32976	3.11061	0.134382	0.362627	0.0900539	0.174275	0	0	0.111557	0	0.0909698	12.8214	4.25123	0.798694	5.32273	1.02e-07	1.88e-06	Up
LBX1-AS1	0	0	0	0	0	0	0.388827	0.403147	0.569842	0	0	0	0	0	0	0	2.03634	4.25026	3.01947	1.40762	0.159244	0.322352	NC
AL163953.1	0	0	0	0	0	0	0	0.940676	1.03608	0	0	0	0	0	0.0961138	0	3.77681	4.25026	3.01478	1.40981	0.158597	0.321549	NC
NPY4R2	0.130839	1.26395	0.17815	0.215493	2.05271	0.524819	1.03687	0.134382	0	0	0	0	0	0	0.0961138	0.0454849	5.06581	4.24774	1.08176	3.92669	8.61e-05	0.000774845	Up
SNRPGP3	0.0654197	0.486135	0.356299	0.933803	1.30005	0.196807	0.129609	0.134382	0.155411	0.0900539	0	0	0	0	0	0	3.65172	4.24434	1.04355	4.06722	4.76e-05	0.000462595	Up
TICRR	20.3128	65.1421	42.4709	110.476	109.478	49.5298	48.0849	41.8601	41.5985	4.36761	5.40254	2.84645	2.74732	1.00401	1.87422	1.91037	568.12	4.24194	0.355879	11.9196	9.36e-33	3.32e-30	Up
AC022405.1	0	0	0.10689	0.933803	0.478966	0.524819	0.324022	0	0.103608	0	0	0	0	0	0	0	1.97464	4.23979	1.40785	3.01153	0.00259932	0.0139767	NC
MIR4713	0.425228	1.7987	0.712599	0.215493	0.136847	0.590422	0.58324	0	0.0518038	0.0450269	0	0	0	0	0.0961138	0	5.02023	4.23944	1.11224	3.81163	0.000138053	0.0011654	Up
DQX1	2.25698	3.40294	4.06181	6.53662	6.02128	2.6241	3.17542	2.62045	3.93709	0.315189	0	0.355806	0.114472	0.111557	0.192228	0.227424	40.0934	4.23755	0.469147	9.03245	1.68e-19	1.66e-17	Up
SH2D5	2.61679	0.534748	0.605709	0.861972	0.684237	0.787229	0.324022	0.739102	0.828861	0	0	0	0	0	0.0961138	0.18194	11.2633	4.23637	0.908121	4.66499	3.09e-06	4.09e-05	Up
AL021026.1	0.163549	0.097227	0.21378	1.29296	1.30005	0.26241	0.648045	0.134382	0	0.0900539	0	0	0	0	0	0	3.61458	4.23635	1.10118	3.84709	0.00011953	0.00102696	Up
AL357972.1	0.261679	0.388908	0.14252	0.143662	0.54739	0.131205	0.129609	4.97214	6.16465	0	0.174275	0	0	0	0.0961138	0.0909698	11.5636	4.23551	1.16913	3.62277	0.000291464	0.00220798	Up
AC113167.1	0	0	0	1.65211	1.4369	0.196807	0.777654	0.201573	0.103608	0.0900539	0	0	0	0	0	0	3.65011	4.23527	1.39782	3.02991	0.00244629	0.0133284	NC
ACTL8	0.719617	0	0.28504	0	0	0.131205	0	0.134382	0	0	0	0	0	0	0	0	1.99622	4.23486	1.9203	2.20531	0.0274325	0.0909239	NC
AC069499.1	0.556067	7.97261	3.42048	2.22676	3.69488	2.16488	3.11061	1.94854	1.60592	0.180108	0	0	0.400651	0.0557784	0.192228	0.136455	29.8016	4.22096	0.598301	7.05491	1.73e-12	7.19e-11	Up
AL031073.2	0.130839	0.0486135	0	1.65211	0.615813	0	0	0	0	0	0	0	0	0	0	0	1.96133	4.2205	1.91938	2.19889	0.0278861	0.0920888	NC
ULBP2	2.42053	1.26395	7.80296	8.47606	9.64774	6.29783	6.28603	1.20944	1.03608	0.0900539	0.871377	0.355806	0	0	0.288341	0.136455	44.676	4.22007	0.618779	6.81999	9.1e-12	3.44e-10	Up
AC027228.2	0.196259	0.388908	0.28504	0.790141	0.54739	0.656024	0.648045	0.806293	0.880665	0	0.174275	0	0	0.111557	0	0	6.33887	4.21988	0.89026	4.74005	2.14e-06	2.94e-05	Up
RNU6-470P	0.163549	0	0.463189	0.215493	1.1632	0	0	0	0	0	0	0	0	0	0	0	1.95585	4.21907	1.85854	2.27011	0.0232012	0.0800727	NC
MYH4	0	0.194454	0.0356299	0.143662	0	1.70566	1.36089	0.134382	0.41443	0	0	0	0.114472	0	0	0	3.57209	4.2168	1.31892	3.19716	0.00138789	0.00828585	Up
LINC00842	0.0327098	1.02088	0.21378	0.790141	0.615813	0.393614	0.712849	0	0.103608	0	0	0.177903	0	0	0	0	3.55284	4.21585	1.08808	3.87457	0.000106812	0.000931118	Up
AC091057.4	0.457938	1.99315	1.21142	1.36479	1.64217	1.70566	1.87933	0.201573	0.569842	0.225135	0	0	0	0	0.0961138	0	11.1728	4.21431	0.7223	5.83457	5.39e-09	1.28e-07	Up
LINC02163	0	0	0	0	0.410542	3.08331	2.8514	2.68764	4.66234	0.0900539	0	0	0.286179	0.167335	0.0480569	0.0909698	18.4894	4.20981	1.47829	2.84775	0.00440293	0.0213772	NC
SLC2A2	0.261679	0.243067	0	0	0	0.196807	0.388827	0.671911	0.67345	0	0	0	0	0	0.0961138	0	3.74545	4.20979	1.39716	3.0131	0.00258596	0.0139228	NC
MYT1	0.425228	0	0.14252	0	0	0.26241	0.129609	2.08292	1.55411	0.135081	0	0.177903	0	0	0	0	8.18399	4.20885	1.40611	2.99325	0.00276022	0.0146483	NC
MIR6510	0.163549	0.97227	0.463189	0.071831	0.205271	0.0656024	0.518436	0	0	0	0	0.0889516	0	0	0	0	2.62515	4.20835	1.27323	3.30525	0.000948913	0.00602688	Up
AC123768.4	0.228969	0.729202	0.10689	0.646479	0.821084	0.328012	0.518436	0.470338	0.518038	0.0900539	0	0	0	0	0	0.0454849	4.98931	4.20641	0.918829	4.57801	4.69e-06	6.03e-05	Up
DLEU7	1.40652	9.67409	2.42284	5.38733	5.4739	15.4166	16.0715	1.81416	1.2951	0.540323	0.174275	0.177903	0.0572359	0.72512	0.144171	0.136455	53.6897	4.20472	0.533537	7.88085	3.25e-15	1.94e-13	Up
AC104984.5	0	0.194454	0.14252	1.00563	0	0.196807	0.324022	0.134382	0.103608	0	0	0	0	0	0	0	1.94659	4.19668	1.29547	3.23951	0.00119736	0.00733268	Up
RPL26P9	0.163549	0	0.356299	0	0.478966	0.328012	0.518436	0	0.103608	0	0	0	0	0	0	0	1.91411	4.19654	1.38501	3.02996	0.00244583	0.0133284	NC
ANKRD19P	0	0.14584	0	0	0	0	0.324022	1.61259	1.70953	0.135081	0	0	0	0	0.0480569	0	6.69949	4.19638	2.20216	1.90558	0.0567048	0.155152	NC
TM4SF19-AS1	3.72892	0.388908	3.49173	0.574648	0.410542	0.328012	1.03687	0.134382	0	0.0900539	0.174275	0	0.286179	0	0	0.0454849	14.3118	4.19617	1.02212	4.10534	4.04e-05	0.000400243	Up
MIR3659HG	0.490648	4.76412	0.819489	1.50845	1.09478	1.64006	2.00894	0	0	0.180108	0	0	0	0	0.144171	0	11.9319	4.19531	1.05758	3.96688	7.28e-05	0.0006707	Up
IQCA1-AS1	0	0.291681	0.14252	0	0	1.31205	0.712849	0	0	0	0	0	0	0	0	0	1.91346	4.19398	1.83928	2.28023	0.022594	0.0784477	NC
SYCP2	88.3166	95.1366	112.626	150.701	195.008	24.7321	23.7832	172.48	171.212	5.94356	12.025	8.89516	10.7603	8.64566	4.61346	4.36655	1383.33	4.18938	0.478033	8.76377	1.89e-18	1.63e-16	Up
NPSR1	0	0.097227	0.356299	1.00563	0.684237	0	0	1.14225	1.03608	0	0	0	0	0.111557	0.0961138	0	6.09259	4.18877	1.33718	3.13254	0.001733	0.00998622	Up
AC117464.1	0	0	0	0	1.09478	0.918434	0.324022	0.134382	0	0	0	0	0	0	0	0	1.92376	4.18828	1.87447	2.23438	0.025458	0.0860376	NC
NLRP7	0	3.5974	8.05237	67.3775	57.9549	2.23048	2.20335	0.134382	0.207215	0.270162	0.174275	1.42323	0.114472	0	1.00919	0.636788	116.459	4.18474	1.22008	3.42989	0.000603834	0.00410052	Up
AC010605.1	0	0.194454	0	0	0	0	0	0.403147	0.569842	0	0	0	0	0	0	0	1.96771	4.1836	2.18116	1.91806	0.0551028	0.151895	NC
RBP4	0.130839	0	0	0	0.0684237	0.131205	0	3.09079	3.41905	0.180108	0	0	0	0	0	0	6.35623	4.17949	2.67184	1.56428	0.117753	0.261925	NC
AL162411.1	0.785036	0	0.14252	0.143662	0	0.131205	0	0.134382	0.310823	0	0	0	0	0	0	0.0454849	2.65758	4.17659	1.44962	2.88116	0.00396211	0.0196195	NC
AC004147.3	0	0	0	0	0	0	0	0.60472	0.466234	0	0	0	0	0	0	0	1.95539	4.1761	2.50917	1.66434	0.0960447	0.227872	NC
CLCA4	37.2565	4.81274	59.3951	416.979	436.748	76.886	73.4235	0.537529	0.41443	2.70162	11.415	14.8549	1.83155	1.17135	3.36398	2.86555	930.795	4.17594	0.829714	5.03299	4.83e-07	7.66e-06	Up
SRSF3P1	0.130839	0	0.0712599	0	0	0	0	0.940676	0.777057	0	0	0	0	0	0	0.0909698	3.63437	4.1736	1.7858	2.33711	0.0194336	0.0696186	NC
FYTTD1P1	0	0.388908	0	0	0	0	0.259218	0.134382	0.621646	0	0	0	0	0	0	0	1.94282	4.17321	1.91035	2.18452	0.0289238	0.0945323	NC
MIR4652	0.130839	1.75009	0.21378	0.287324	0.273695	0.656024	1.29609	1.00787	0.310823	0	0	0	0	0	0	0.18194	6.88568	4.17122	1.01737	4.1	4.13e-05	0.00040837	Up
OR10A6	0.0654197	5.49333	0	0.143662	0	0.393614	0.129609	2.55326	2.12396	0.0450269	0.348551	0.177903	0	0	0.0961138	0	15.4665	4.16947	1.21356	3.43574	0.00059094	0.00402476	Up
AC016044.1	0.163549	1.16672	0.21378	0	0	0.131205	0	0	0	0	0	0	0	0	0	0	1.88618	4.16717	1.89391	2.20031	0.0277852	0.091792	NC
ACKR3	1.40652	21.0496	8.72934	15.731	14.3006	22.3048	19.9598	1.07506	0.828861	0.810485	1.04565	0.711613	0	0.892455	0.192228	0.227424	95.6843	4.16651	0.598933	6.95655	3.49e-12	1.4e-10	Up
MLIP-IT1	1.83175	0.291681	1.81713	3.59155	2.8738	1.11524	1.03687	0.134382	0.310823	0.0900539	0.261413	0	0.114472	0	0	0.0909698	13.7362	4.16361	0.772219	5.39174	6.98e-08	1.33e-06	Up
PKMYT1	5.10274	10.6464	8.55119	11.9958	9.64774	3.87054	5.63799	3.09079	1.60592	0.360216	0.348551	0.889516	0.114472	0.390449	0.240284	0.272909	66.0495	4.16334	0.442755	9.40326	5.29e-21	5.96e-19	Up
AC092811.1	0.130839	0.097227	0.427559	0.215493	0.54739	0.524819	0	0	0	0	0	0	0	0	0	0	1.86098	4.16322	1.40685	2.95925	0.00308389	0.015993	NC
AC005993.1	0.0654197	4.13215	0.712599	2.51409	2.73695	5.24819	5.8324	0.470338	0.207215	0.0450269	0	0	0.572359	0	0.0480569	0.0909698	19.0106	4.16259	0.814665	5.10957	3.23e-07	5.32e-06	Up
KREMEN2	1.3411	0.97227	1.24705	1.43662	0.410542	0.196807	0.907262	0.403147	0.466234	0.180108	0	0.177903	0	0	0	0	9.2078	4.16131	0.865051	4.81048	1.51e-06	2.16e-05	Up
IQGAP3	17.3362	59.9891	61.9249	76.7874	73.4186	32.4076	35.7721	20.7621	25.7465	3.73724	2.43985	3.46911	1.08748	0.836677	1.68199	2.18327	441.356	4.15729	0.409612	10.1493	3.34e-24	5.54e-22	Up
AC055733.4	0.654197	0.291681	0.24941	0.143662	0.410542	0.918434	0.129609	0	0.207215	0	0	0	0	0.111557	0	0	3.39083	4.15613	1.10358	3.76603	0.000165862	0.00136258	Up
MIR2052HG	0.392518	19.7371	0.10689	0	0.136847	10.2996	12.4425	0.873485	0.777057	0.225135	0.871377	0.266855	0.0572359	0.111557	0.144171	0.0909698	42.0012	4.15443	0.947591	4.38421	1.16e-05	0.000135022	Up
AC093156.1	0	0	0.0356299	0.215493	0.136847	1.11524	1.10168	0	0	0	0	0	0	0	0	0	1.85487	4.15426	1.69594	2.44953	0.0143042	0.0548216	NC
AC139491.5	0	0.097227	0	0	0	0	0	0.335956	0.67345	0	0	0	0	0	0	0	1.9273	4.15362	2.20951	1.87988	0.0601242	0.162181	NC
RPS3AP3	0.261679	2.18761	0.356299	0.933803	0.752661	2.03367	1.10168	1.07506	0.777057	0.180108	0.174275	0	0	0.0557784	0	0	10.4703	4.14661	0.755723	5.48694	4.09e-08	8.15e-07	Up
AL035603.1	0	0.291681	1.35394	1.29296	0.410542	0.196807	0	0.403147	0.621646	0.0900539	0	0	0	0.111557	0	0	5.67863	4.14629	1.18744	3.49179	0.000479797	0.00337853	Up
LINC01305	0	0.875043	0.28504	2.87324	2.8738	0.131205	0.129609	0	0.207215	0.0900539	0	0	0	0	0.0961138	0	6.42139	4.13741	1.23107	3.36083	0.000777082	0.00509255	Up
MYH7	0.0981295	0.0486135	0.28504	0	0	0.524819	0	0.60472	1.45051	0.135081	0	0	0	0	0	0	4.88835	4.13655	1.48451	2.78648	0.00532841	0.0249234	NC
PPIAP9	0.392518	0.486135	0.21378	0	0	0	0	0	0.207215	0	0	0	0	0	0	0	1.85865	4.13448	1.86009	2.22272	0.0262344	0.088055	NC
OR11K1P	0	0	0	0	0	0	0	0.671911	0.362627	0	0	0	0	0	0	0	1.89507	4.12853	2.51996	1.63833	0.101353	0.236565	NC
CLDN1	213.857	110.985	96.8422	196.458	208.692	288.257	274.512	5.24091	5.64662	2.07124	17.5147	21.3484	2.86179	1.22713	6.53574	5.64013	1395.24	4.12822	0.631447	6.53772	6.25e-11	2.1e-09	Up
SLC6A11	2.12614	10.3061	3.38485	3.95071	5.13178	1.77127	2.78659	1.20944	1.19149	0.270162	0.174275	0.711613	0.0572359	0	0.144171	0.0909698	34.9736	4.1266	0.588712	7.00954	2.39e-12	9.77e-11	Up
CHRM2	0	1.55563	0	0.287324	0	7.28187	6.48045	0.268764	0.103608	0.270162	0	0	0	0	0	0.0909698	12.6364	4.12534	1.71963	2.39897	0.0164414	0.0610969	NC
AC022167.4	0.392518	0	0.21378	0.143662	0.273695	0.131205	0	0	0.259019	0	0	0	0	0	0	0	1.84796	4.12269	1.46268	2.8186	0.00482338	0.0230238	NC
AC115282.2	1.07942	11.9103	1.35394	6.10564	9.44247	8.85633	8.87821	0.873485	0.880665	0.225135	0.348551	0.355806	0.228944	0.223114	0.0961138	0.318394	45.1748	4.11626	0.52872	7.78533	6.95e-15	4e-13	Up
AL831711.1	0.588777	1.55563	2.28032	1.1493	2.8738	1.50886	1.55531	0.268764	0.259019	0	0	0	0.114472	0	0	0.272909	12.5216	4.11413	0.785835	5.23536	1.65e-07	2.91e-06	Up
LINC00392	1.04672	0.194454	0	0.430986	0.273695	0.26241	0	0.873485	0.828861	0.180108	0	0	0	0	0	0	6.08153	4.11368	1.30179	3.16002	0.00157758	0.00923252	Up
HIGD1AP6	0	0.340294	0	0.215493	0.410542	0.524819	0.712849	0.0671911	0	0	0	0	0	0	0	0	1.80202	4.1108	1.42862	2.87747	0.00400882	0.0198184	NC
FOXD1	0.327098	0.097227	1.49646	2.72958	1.02636	0.0656024	0.518436	1.14225	1.50231	0.0900539	0	0	0.114472	0.111557	0	0.0909698	11.2444	4.10688	0.879774	4.66811	3.04e-06	4.04e-05	Up
LINC01873	0.719617	1.31256	2.63662	3.16056	1.36847	2.36169	2.8514	0	0.207215	0	0	0	0	0	0	0.363879	14.3703	4.10586	1.00966	4.06658	4.77e-05	0.000463229	Up
RPL7L1P11	0	0	0	0	0	0	0	0.403147	0.621646	0	0	0	0	0	0	0	1.85878	4.10542	2.5244	1.6263	0.103887	0.240612	NC
AC011352.2	0	0.388908	0	0	0.273695	0.131205	0	0.403147	1.03608	0	0	0	0	0	0.0961138	0	3.47549	4.1052	1.59551	2.57297	0.0100831	0.0415143	NC
RNASE4	0	0.0486135	2.56536	0	0	3.60813	2.13855	0	0	0	0	0	0	0	0.192228	0	8.02329	4.10495	2.57349	1.59509	0.110692	0.251414	NC
APOC1	28.8501	1.65286	0.498819	15.5873	15.669	24.7321	23.848	1.07506	0.466234	0.360216	2.26558	1.60113	0.400651	0.613563	0.0961138	0.318394	117.608	4.10251	0.725882	5.65176	1.59e-08	3.44e-07	Up
SBK3	0.327098	0.243067	0.712599	0.502817	0.0684237	0.0656024	0	0	0.0518038	0	0	0	0	0	0	0.0454849	2.47317	4.10099	1.32353	3.09853	0.00194485	0.0110093	NC
AC007686.1	0.0654197	0	0.21378	0	0.136847	0	0	0.537529	0.207215	0	0	0	0	0	0	0	1.88388	4.09838	1.70958	2.3973	0.0165164	0.0613413	NC
SOX21-AS1	1.24297	3.40294	5.66516	10.2718	11.4268	0.656024	1.10168	1.81416	1.19149	0.270162	0.174275	0.177903	0.0572359	0	0.288341	0.272909	38.2051	4.0969	0.677198	6.04979	1.45e-09	3.8e-08	Up
AL133445.3	0.130839	0.097227	0.28504	0.646479	0.410542	0.0656024	0.129609	0.0671911	0	0	0	0	0	0	0	0	1.77413	4.08797	1.20462	3.39357	0.000689873	0.00459922	Up
Z82205.1	0.261679	0.97227	2.56536	1.29296	1.1632	4.59217	3.69385	0.940676	0.932469	0	0	0	0	0.223114	0.336398	0	16.8784	4.0843	0.773951	5.2772	1.31e-07	2.36e-06	Up
DDC	0	0.097227	0.676969	0	0	0	0.194413	0.335956	0	0	0	0	0	0	0	0	1.81206	4.08178	1.92551	2.11984	0.0340195	0.106865	NC
VSTM2B	0	0	0	0	0	0	0	0.537529	0.466234	0	0	0	0	0	0	0	1.83066	4.08011	2.52723	1.61446	0.106428	0.244746	NC
LINC00411	0.0654197	0	0	0	0	0.26241	0	0.537529	0.310823	0	0	0	0	0	0	0	1.85019	4.07939	1.93278	2.11064	0.0348036	0.108521	NC
AC010941.1	0	0	0	0	0	1.50886	1.03687	0	0	0	0	0	0	0	0	0	1.77313	4.07612	2.49074	1.63651	0.101733	0.237102	NC
EXO1	8.24288	28.925	21.378	46.6183	46.7334	28.3402	27.0235	31.0423	32.74	1.30578	3.13696	5.515	1.54537	1.00401	0.576683	1.13712	312.047	4.07541	0.384802	10.5909	3.28e-26	6.56e-24	Up
CENPM	3.56537	15.6535	14.537	18.0296	19.3639	5.77301	5.89721	3.09079	3.78168	0.270162	0.871377	1.24532	0.801302	0.502006	0.144171	0.500334	95.4684	4.06828	0.433546	9.38372	6.37e-21	7.11e-19	Up
AC012501.2	0.0654197	0.0486135	0	0.143662	0	2.23048	1.55531	0	0.103608	0	0	0	0	0.0557784	0	0.0454849	3.22227	4.06323	1.41645	2.8686	0.00412294	0.0202685	NC
AC008517.1	1.01401	0	0	0	0	0	0	38.9037	38.3866	0	0	0	0	0	0	0	1.76714	4.06228	2.93806	1.38264	0.166775	0.332889	NC
SOX30	1.73362	0	1.95965	5.24366	3.69488	0.524819	0.194413	0.0671911	0	0.0900539	0	0	0.0572359	0.223114	0.144171	0	13.6427	4.06169	1.082	3.75387	0.000174126	0.00141721	Up
AC084757.2	0.196259	0.486135	0	0.287324	0.410542	0.196807	0.648045	0	0.207215	0	0	0	0	0	0	0.0454849	2.40595	4.05965	1.14746	3.53794	0.000403263	0.00291843	Up
AC005358.1	0.0654197	0	0	0.143662	0	0.26241	0.129609	2.41888	1.91674	0.180108	0	0.177903	0	0	0	0	8.79665	4.05794	1.77835	2.28186	0.0224979	0.0781955	NC
DMRT2	0	0.097227	0.0712599	1.72394	4.51596	0	0.259218	3.62832	4.92136	0.270162	0.174275	0.355806	0	0	0	0.0909698	21.4849	4.05757	1.38961	2.91993	0.00350114	0.0177693	NC
AC068228.1	0.0327098	0	0.356299	0.861972	0.752661	0.852831	1.03687	0	0	0	0	0	0	0	0	0.0909698	3.24211	4.05657	1.32756	3.05566	0.00224564	0.0124171	NC
ST13P2	0.948586	0.291681	0	0	0	0.26241	0	1.5454	1.13968	0	0	0	0	0	0	0.18194	7.38668	4.05502	2.10923	1.92251	0.0545416	0.15088	NC
NOTUM	0	0.194454	0	0.287324	0.136847	0	0.129609	1.07506	1.45051	0.0900539	0	0	0.114472	0	0	0	5.40533	4.05393	1.43039	2.83415	0.00459478	0.0221636	NC
FIRRE	10.827	6.80589	0.997639	5.02817	7.25291	12.2677	10.8223	16.5962	14.6087	0.450269	0.522826	0.53371	0.629595	1.78491	0.672797	0.272909	114.498	4.05382	0.545163	7.43598	1.04e-13	5.13e-12	Up
KRT17	692.893	208.698	1149.71	958.872	956.632	2366.15	2214.69	299.538	331.544	29.9879	87.5734	83.9703	31.0218	42.1127	48.8258	46.8494	9211.4	4.0515	0.401481	10.0914	6.03e-24	9.72e-22	Up
YBX1P8	0.425228	0.97227	0.890749	0.574648	1.57374	1.70566	2.20335	0.201573	0.310823	0	0.174275	0.177903	0	0	0.0961138	0	8.69818	4.05084	0.737748	5.49081	4e-08	7.99e-07	Up
DKK4	0.523358	0.291681	0.605709	13.0732	9.71616	1.31205	0.907262	0.671911	0.207215	0.0900539	0.174275	0.889516	0	0.111557	0	0	23.1722	4.04641	0.89404	4.52598	6.01e-06	7.5e-05	Up
AC231656.1	0	0	0	0	0	1.57446	0.648045	0	0.103608	0	0	0	0	0	0	0	1.73387	4.04345	2.18471	1.8508	0.0641985	0.170051	NC
TDRD5	0	2.38206	0	2.87324	4.85808	27.7498	26.6994	23.2481	19.1156	0.270162	0.522826	0.53371	2.28944	0.948233	0.480569	0.636788	129.215	4.04316	1.04787	3.85844	0.000114113	0.000987285	Up
LINC02005	0.457938	0	0.0712599	0.143662	0.410542	0.459217	0.129609	0	0	0	0	0	0	0	0	0	1.71874	4.04276	1.46788	2.75416	0.00588437	0.0270433	NC
AC112482.2	0.0654197	0	0	0	0	0	0	0.403147	0.518038	0	0	0	0	0	0	0	1.78772	4.04048	2.22002	1.82002	0.0687565	0.178833	NC
NALCN-AS1	0	0	0	0	0	0	0.0648045	0.335956	0.621646	0	0	0	0	0	0	0	1.77905	4.03528	2.24956	1.79381	0.0728434	0.186581	NC
AC008885.2	0.130839	0.777816	0	0.143662	0	1.31205	1.03687	0.134382	0	0	0	0	0	0	0	0.0909698	3.19778	4.02523	1.38045	2.91587	0.00354694	0.0179635	NC
FAM83A	2.28969	8.16707	66.5924	190.065	193.297	79.8381	78.3486	0.940676	0.725253	0.945566	11.0665	8.80621	0.858538	0.557784	1.63393	1.59197	527.457	4.02433	0.796561	5.05214	4.37e-07	7e-06	Up
CDKN2A-DT	0.130839	0.291681	0.28504	1.1493	0.821084	0.26241	0.58324	0	0	0	0	0	0	0	0	0.0909698	3.15207	4.02375	1.13171	3.55545	0.000377338	0.0027583	Up
RPL3L	0.130839	0	0.24941	1.50845	0.684237	0.26241	0.129609	0	0.310823	0.0900539	0	0	0	0	0	0	3.15809	4.02288	1.22141	3.29364	0.000988985	0.00623511	Up
SOX15	12.397	1.7987	26.5443	60.0507	48.5124	27.8154	25.5978	3.62832	3.83348	0.990593	2.61413	3.02435	0	0.836677	0.865024	0.636788	201.332	4.01924	0.615303	6.53213	6.48e-11	2.17e-09	Up
CXCL11	4.90648	0.680589	2.63662	2.58592	1.98429	17.7127	20.8022	0.671911	0.362627	0.0900539	0	0	0.228944	0	0.672797	0.363879	47.3062	4.01903	0.86225	4.6611	3.15e-06	4.17e-05	Up
C12orf54	1.04672	2.18761	2.70788	13.5042	8.62139	1.18084	2.13855	0.134382	0.103608	0.0900539	0.174275	0.266855	0.228944	0	0.288341	0.0909698	28.4102	4.01709	0.752019	5.34174	9.21e-08	1.71e-06	Up
AC093844.1	0	0.291681	0.570079	0.143662	0.410542	0	0	0	0.103608	0	0	0	0	0	0	0	1.69937	4.01646	1.66822	2.40764	0.0160562	0.0599912	NC
MIR6807	0	0	0.14252	0	0	0	0	0.134382	0.725253	0	0	0	0	0	0	0	1.74544	4.01567	2.22763	1.80266	0.0714414	0.184011	NC
C6orf223	4.05602	2.57652	1.63898	16.2338	15.0532	2.36169	1.94413	0	0.155411	0.135081	0	0.355806	0.515123	0.278892	0.0961138	0.318394	40.3664	4.01566	0.78371	5.12391	2.99e-07	4.96e-06	Up
AC013410.1	0.196259	1.65286	0.21378	1.22113	0.205271	1.77127	2.00894	0.335956	0.207215	0	0.174275	0	0	0	0	0.136455	7.43454	4.01554	0.899892	4.46225	8.11e-06	9.76e-05	Up
AP000697.1	0	0.777816	0.21378	0	0	0.590422	0.648045	0.806293	0.362627	0	0	0	0	0.0557784	0	0.0909698	4.32851	4.01464	1.2782	3.14086	0.00168451	0.00976244	Up
RPL34P26	0.163549	0.583362	0.570079	1.00563	2.32641	4.32976	3.43464	0.403147	0	0	0.522826	0	0	0.111557	0	0	10.8096	4.01181	0.954687	4.20222	2.64e-05	0.000276485	Up
AC121757.1	0.294389	4.03492	2.1378	3.80704	3.01064	0.656024	0.907262	0.470338	0	0	0.174275	0	0.286179	0.111557	0	0.136455	15.4183	4.01009	0.833848	4.80915	1.52e-06	2.17e-05	Up
AL034397.1	0.490648	0.291681	15.6059	6.03381	4.72123	1.24645	0.777654	0.134382	0	0.270162	0.609964	0.711613	0	0	0.0961138	0	34.3408	4.00983	1.23007	3.25985	0.00111471	0.00689741	Up
LINC02432	1.30839	0.388908	0	171.101	153.132	81.2814	83.6626	0.134382	0.103608	0.765458	3.74692	2.7575	1.65984	1.11557	2.01839	2.77458	375.56	4.00825	1.19603	3.35128	0.000804378	0.00525183	Up
AGBL1-AS1	1.27568	0	0	0.359155	1.77902	0.131205	0.129609	0	0	0	0	0	0	0.0557784	0.0961138	0	4.20853	4.00399	1.51024	2.65123	0.00801983	0.0346436	NC
NAPGP2	0	0	0.21378	1.1493	1.02636	0.196807	0.259218	0	0	0	0	0	0	0	0.0480569	0	2.32042	4.00387	1.49792	2.67296	0.00751859	0.0328655	NC
AC079943.2	0	0	0	0	0	1.31205	1.10168	0	0	0	0	0	0	0	0	0	1.68081	3.99947	2.50596	1.59598	0.110493	0.251195	NC
ABCA17P	13.7054	2.77097	8.47993	17.2394	14.7795	1.31205	1.55531	8.80204	6.88991	0.765458	1.21993	0.355806	0.97301	0.446227	0.0961138	0.500334	97.5769	3.99869	0.591189	6.76381	1.34e-11	4.96e-10	Up
AP005230.1	0.196259	0.486135	11.7935	14.7972	18.3375	13.3173	14.4514	1.81416	1.81313	0.135081	0.522826	0.444758	0.114472	0	0.62474	0.636788	71.3272	3.99716	0.744143	5.3715	7.81e-08	1.47e-06	Up
AF241728.2	0.130839	0.875043	0.783859	0.143662	0.273695	0	0	0.134382	0.103608	0	0	0	0	0	0.0961138	0	3.16094	3.99601	1.30032	3.0731	0.0021185	0.0118416	NC
FAM72A	0.752326	0.680589	1.31831	2.0831	2.8738	1.04964	1.62011	0.268764	0.310823	0.135081	0.0871377	0.355806	0	0	0	0	10.989	3.99574	0.704733	5.66987	1.43e-08	3.12e-07	Up
LINC02786	0.228969	0.729202	0	0	0.136847	0.328012	0.259218	0	0	0	0	0	0	0	0	0	1.66451	3.99507	1.63775	2.43937	0.0147131	0.056082	NC
NKX2-8	0	0.097227	0.0712599	0.143662	0.273695	0.524819	0.129609	0	0.41443	0	0	0	0	0	0	0	1.70638	3.99423	1.32683	3.01035	0.00260943	0.014014	NC
RAC1P7	0	0	0	0	0	0.131205	0	0.537529	0.362627	0	0	0	0	0	0	0	1.73715	3.99388	2.22508	1.79494	0.072664	0.186222	NC
TCHHL1	0.327098	0	0.0356299	0.143662	0.136847	0	0	0.201573	1.03608	0	0	0	0	0	0.0961138	0	3.23274	3.99359	1.51348	2.63867	0.00832316	0.0356356	NC
LINC01189	0	0	0.356299	0.359155	0.136847	0.524819	0.388827	0	0.41443	0.0450269	0	0	0	0	0	0	2.30804	3.99255	1.32628	3.01033	0.00260962	0.014014	NC
H2BC16P	0.327098	0.194454	0	0.287324	0.684237	0	0	0	0.103608	0	0	0	0	0	0	0	1.67538	3.99162	1.64844	2.42146	0.0154585	0.0583606	NC
AC078857.1	0	0.194454	0.14252	0	0	0.524819	0.518436	0	0.310823	0	0	0	0	0	0	0	1.68353	3.99133	1.61174	2.47641	0.0132709	0.0515662	NC
PRC1	8.47185	8.89627	14.0382	10.4155	11.0846	5.96982	6.28603	8.86923	8.08139	1.21573	0.958514	0.0889516	0.744066	0.278892	0.528626	0.318394	103.976	3.9909	0.471661	8.46137	2.64e-17	1.99e-15	Up
CARD18	4.05602	0	0.28504	0.143662	0	0	0.129609	0.940676	1.08788	0	0	0.177903	0	0	0.0961138	0.136455	11.9339	3.99039	1.62008	2.46308	0.0137749	0.0531963	NC
RBM22P5	0.327098	0.097227	0.21378	0.143662	0.136847	0	0.129609	0.134382	0.103608	0	0	0	0	0	0	0	1.70401	3.98857	1.22205	3.26383	0.00109916	0.00681385	Up
AC087318.1	0	0.097227	0.0712599	0.359155	0.342118	0.328012	0.518436	0.201573	0	0	0	0	0	0	0	0	1.68384	3.98398	1.25726	3.16878	0.0015308	0.00900456	Up
AC134684.10	0	0.243067	0.10689	0	0	0.656024	0.259218	0.739102	0.362627	0	0	0.177903	0	0	0	0	3.2002	3.98178	1.39084	2.86286	0.0041984	0.0205607	NC
AL583844.1	0	0.097227	0	0.359155	0.889508	0.26241	0.129609	3.49394	5.33579	0	0	0.177903	0.0572359	0.223114	0	0	8.23426	3.97959	1.30522	3.04898	0.0022962	0.0126422	NC
AP001960.1	0	0	0	0	0	0	0	0.470338	0.466234	0	0	0	0	0	0	0	1.70592	3.97741	2.54819	1.56088	0.118553	0.263112	NC
LINC01491	0	0	0	0	0	0	0	0.470338	0.466234	0	0	0	0	0	0	0	1.70592	3.97741	2.54819	1.56088	0.118553	0.263112	NC
ASPM	89.396	162.029	150.572	219.3	248.036	134.354	145.616	127.058	126.764	7.78966	18.1246	15.8334	4.63611	3.51404	7.54493	9.73377	1615.19	3.97594	0.360449	11.0305	2.72e-28	6.73e-26	Up
AC087491.1	0.0654197	0	0	0	0	0	0	1.5454	2.27937	0	0	0	0	0	0.0961138	0	3.16285	3.97438	3.01606	1.31774	0.187592	0.360782	NC
AC034199.2	0.0654197	0	0	0	0.273695	0	0	0.403147	0.362627	0	0	0	0	0	0	0	1.71222	3.96911	1.94012	2.0458	0.0407756	0.121805	NC
GNAT1	0.196259	0.486135	0.0712599	0.430986	1.50532	0.328012	0.129609	0	0.103608	0	0	0	0	0	0.0961138	0	3.06171	3.9678	1.12776	3.51831	0.000434306	0.00310538	Up
AC010641.2	0	1.26395	0.17815	0.430986	0.273695	0	0	1.14225	1.2951	0	0	0	0	0	0.192228	0	6.87628	3.964	1.44415	2.74486	0.00605368	0.0276652	NC
AC005105.1	0.0654197	0.097227	0	0	0	0.524819	0.518436	0.403147	0	0	0	0	0	0	0	0	1.6895	3.96385	1.67567	2.36553	0.0180043	0.065683	NC
PDIA2	0.0654197	0.291681	0.0712599	0.430986	0	0.131205	0	0.537529	0.621646	0	0.174275	0	0	0	0	0	3.17352	3.96375	1.31465	3.01506	0.00256927	0.0138553	NC
AC036176.3	0.0654197	0.583362	0.783859	5.53099	4.58439	0.787229	0.712849	0.201573	0.259019	0.0900539	0.174275	0	0	0	0.144171	0.0454849	11.8164	3.96194	0.874143	4.53237	5.83e-06	7.3e-05	Up
AC026333.4	0.130839	0.194454	0.32067	0.071831	0.54739	0.0656024	0.518436	0.134382	0.103608	0	0.0871377	0	0	0	0	0	2.24713	3.9546	1.05944	3.73272	0.000189423	0.00151948	Up
AL138789.1	0.752326	0.243067	0.0712599	0.574648	0.752661	0.787229	0.712849	0.537529	0.362627	0.0450269	0	0	0	0	0	0.136455	5.65606	3.95416	0.922332	4.28713	1.81e-05	0.000198872	Up
PHEX-AS1	0.196259	0.097227	0.32067	0.574648	0.0684237	0.196807	0.0648045	1.27663	1.2951	0.0900539	0	0	0	0.111557	0.0480569	0	6.53803	3.95169	1.08847	3.63048	0.000282896	0.0021499	Up
AL079305.1	0	0	0	0	0	0	0	0.403147	0.518038	0	0	0	0	0	0	0	1.67372	3.95093	2.55457	1.54661	0.121956	0.268259	NC
MCM2	36.8967	101.943	96.4859	173.975	158.332	52.4819	47.8905	28.6234	30.4606	6.39383	5.14112	3.82492	4.92229	4.74117	3.36398	3.77525	766.146	3.95056	0.357364	11.0547	2.08e-28	5.26e-26	Up
AC092941.2	0	0	0	0	0	0	0	0.60472	0.310823	0	0	0	0	0	0	0	1.6778	3.94963	2.55645	1.54497	0.122355	0.268846	NC
AC139491.7	0	0	0	0	0	0	0	0.60472	0.310823	0	0	0	0	0	0	0	1.6778	3.94963	2.55645	1.54497	0.122355	0.268846	NC
HMX2	0.392518	0	0	0.71831	0.54739	0	0	0	0	0	0	0	0	0	0	0	1.62224	3.94468	2.16333	1.82343	0.0682376	0.17791	NC
ZFYVE9P2	0	0.097227	0.783859	0.143662	0.410542	0	0	0	0	0	0	0	0	0	0	0	1.61367	3.94423	1.93901	2.03414	0.0419371	0.124561	NC
AC007686.4	0.294389	0	0.24941	2.29859	1.36847	1.24645	1.10168	1.4782	1.3469	0	0.174275	0.177903	0	0.111557	0	0.0909698	10.9039	3.94272	0.85341	4.61995	3.84e-06	5.02e-05	Up
LINC01647	0.130839	0	0.0712599	0.502817	1.23163	0	0	0	0	0	0	0	0	0	0	0	1.61148	3.94063	1.90997	2.06319	0.0390949	0.118127	NC
PDX1	0.0654197	0.388908	0.0712599	0.71831	0.136847	0.656024	0.259218	0.268764	0.310823	0.0900539	0	0	0	0	0	0	3.06837	3.94063	1.02642	3.83921	0.000123432	0.00105641	Up
AP005233.2	0.457938	0	0.24941	1.1493	0.821084	0.0656024	0.129609	0	0.0518038	0.0900539	0	0	0	0	0	0	2.96218	3.93557	1.30015	3.027	0.00246992	0.0134215	NC
AC108159.1	0.130839	0.194454	0.17815	0.646479	0.410542	0.721627	1.16648	0	0	0.0450269	0	0.0889516	0	0	0	0	2.90998	3.93531	1.08908	3.61342	0.000302188	0.00228093	Up
LINC02443	0	0.437521	2.28032	10.9183	10.2636	12.9237	10.4335	0.0671911	0.207215	0	0.871377	0.800564	0.457887	0	0	0.0909698	37.9589	3.93422	1.00068	3.93154	8.44e-05	0.000761633	Up
CEACAM20	0	0	0	0.71831	0	0	0	0.403147	0.207215	0	0	0	0	0	0	0	1.65256	3.93295	2.20483	1.78378	0.0744586	0.189598	NC
AL590666.3	0.130839	0.534748	0.28504	0.430986	0.821084	0.0656024	0.129609	0.134382	0.207215	0	0	0	0	0	0.0961138	0	3.04511	3.93269	1.0396	3.78289	0.000155019	0.00128618	Up
IRX4	0	0	0.0712599	4.45352	1.09478	1.18084	0.388827	1.20944	1.55411	0	0.348551	0	0.114472	0	0	0.0909698	10.8687	3.93164	1.12086	3.50769	0.00045201	0.00321337	Up
H2AC17	0.490648	0.486135	0.534449	0	0	0.131205	0	0.60472	0.310823	0	0	0	0.0572359	0	0	0.0909698	4.09618	3.93156	1.31196	2.9967	0.0027292	0.0145206	NC
AC115282.1	0.0654197	0.291681	0	1.00563	0.342118	0.131205	0.129609	1.00787	1.08788	0.0450269	0.174275	0	0	0	0.0480569	0	5.70105	3.92788	1.13874	3.44933	0.000561988	0.00386034	Up
ITPKA	0.261679	0.097227	0.28504	1.43662	1.23163	0.721627	0.388827	2.82203	2.17576	0.270162	0.348551	0	0	0	0	0	13.4801	3.92759	0.983898	3.99186	6.56e-05	0.000612257	Up
AC093915.1	0	0.243067	0.0712599	0	0.0684237	0.656024	1.03687	0	0	0	0	0	0	0	0	0	1.58065	3.92755	1.6874	2.32758	0.0199346	0.0711081	NC
MARK2P6	0.130839	0.291681	0.427559	0.143662	0	0	0	0	0.207215	0	0	0	0	0	0	0	1.60878	3.92721	1.65922	2.36691	0.0179373	0.0655247	NC
LINC00928	0.130839	0.486135	0.21378	0.502817	0.273695	0.131205	0.518436	1.34382	1.3987	0	0.174275	0	0	0	0.0480569	0.0909698	7.45172	3.92364	0.988746	3.96829	7.24e-05	0.000667668	Up
RNASE10	0.0654197	0	0	0	0	1.83687	1.03687	0	0	0	0	0	0	0	0.0480569	0	2.20597	3.92341	1.95831	2.00346	0.0451274	0.1316	NC
GJA3	0	0	0.14252	0.574648	0.684237	1.31205	1.03687	0.671911	0.41443	0.0900539	0	0	0.114472	0	0	0	4.96893	3.9227	1.1238	3.49055	0.000482022	0.00339276	Up
RNU6-1215P	0	0.097227	0.14252	0.287324	0.684237	0.328012	0.453631	0	0	0	0	0	0	0	0	0	1.56409	3.92184	1.39818	2.80496	0.00503231	0.0238077	NC
GRM7-AS3	0.0654197	0	0	0	0.136847	0.590422	0.907262	0.134382	0.0518038	0	0	0	0	0	0	0	1.59927	3.91996	1.534	2.55539	0.0106069	0.0432123	NC
HAS3	106.078	22.265	26.7937	178.716	182.965	28.7339	33.1151	36.9551	35.2784	3.01681	11.3279	12.0085	3.37692	2.78892	1.82616	2.50167	723.707	3.91868	0.493025	7.94824	1.89e-15	1.16e-13	Up
TP73-AS3	0.163549	1.7987	0.819489	0.287324	1.09478	0	0.129609	0.268764	0.155411	0.0900539	0	0	0	0	0.0961138	0	5.49426	3.91828	1.10523	3.54522	0.00039229	0.00284953	Up
RPS4XP9	0	0.194454	0	0.287324	1.02636	0	0.129609	0.134382	0.0518038	0	0	0	0	0	0	0	1.60491	3.91797	1.53422	2.55372	0.010658	0.0433782	NC
AL139819.1	0.0654197	0	0	0.071831	0.0684237	1.31205	1.03687	0.134382	0.41443	0.0900539	0	0	0	0	0	0	2.96757	3.91757	1.35226	2.89705	0.00376694	0.0188206	NC
AC100805.1	0.196259	0.194454	0	0.287324	0	0.393614	0.518436	0	0.103608	0	0	0	0	0	0	0	1.57695	3.91638	1.40693	2.78364	0.00537526	0.0250871	NC
SMC1B	57.4058	224.594	126.558	126.494	139.926	2.8209	2.07374	4.30023	5.3876	2.92675	19.5188	17.4345	0.457887	0.557784	1.34559	0.636788	766.809	3.91502	0.859967	4.55252	5.3e-06	6.72e-05	Up
AL391425.1	0.0654197	0	0	0.143662	0.136847	0.131205	0.129609	1.61259	0.777057	0	0	0	0	0.111557	0.0961138	0	5.1516	3.91456	1.36756	2.86245	0.0042038	0.0205811	NC
LBHD2	0	0.194454	0.21378	1.1493	1.64217	0.328012	0	0	0	0.0900539	0	0	0	0	0	0	2.92223	3.91446	1.50899	2.59409	0.00948404	0.03959	NC
AL118508.1	2.06072	18.1814	5.62953	1.1493	0.684237	10.3652	8.7486	0.134382	0.103608	0.0900539	0	0.355806	0.114472	0	0.480569	0.545819	47.8776	3.91331	0.900911	4.34372	1.4e-05	0.000159334	Up
CASR	0.0654197	0.291681	0.962009	0.143662	0	0.524819	0.259218	0	0.207215	0.0900539	0	0	0	0	0	0	2.91723	3.91247	1.26187	3.10054	0.00193167	0.0109458	NC
UBE2C	13.7708	24.6957	15.3565	55.5972	50.4967	21.78	21.9687	16.9322	15.852	1.08065	2.26558	2.84645	0.228944	0.948233	1.92228	1.36455	252.62	3.9119	0.411534	9.50567	1.99e-21	2.29e-19	Up
AC009435.1	0.0981295	0	0	0.430986	1.09478	0.0656024	0	0.134382	0	0	0	0	0	0	0	0	1.595	3.91166	1.72803	2.26365	0.0235955	0.0811417	NC
IL11	0.130839	0.534748	0.24941	0.574648	1.09478	0.328012	0.972067	1.4782	1.08788	0.0900539	0.174275	0	0	0	0	0.0909698	8.39278	3.91098	0.868798	4.5016	6.74e-06	8.28e-05	Up
TM4SF19	1.9953	0.194454	1.53209	0.646479	0	0.524819	0.453631	0	0.466234	0	0	0	0.286179	0	0.0961138	0	8.23033	3.9061	1.16209	3.36127	0.000775848	0.00508546	Up
AC090125.2	0.327098	0.097227	0	0	0	0.393614	0.194413	0.134382	0.155411	0	0	0	0	0	0	0	1.60755	3.90588	1.48637	2.6278	0.00859394	0.0366034	NC
LRTM1	0.359808	0.826429	0.0356299	0.359155	1.4369	0.393614	0.259218	3.96428	4.35152	0.0900539	0.697101	0.0889516	0.0572359	0	0.0961138	0	19.4137	3.90365	0.97464	4.00522	6.2e-05	0.000583076	Up
PPP1R11P1	0.0654197	0	0.570079	0	0.889508	0	0	0	0	0	0	0	0	0	0	0	1.57296	3.90348	2.20189	1.77279	0.0762642	0.193017	NC
TPX2	80.4662	228.095	160.014	182.379	189.944	131.205	129.803	80.495	84.6474	10.1311	16.7304	12.898	2.97627	2.45425	7.54493	8.1418	1430.88	3.90098	0.400198	9.74764	1.89e-22	2.55e-20	Up
GNGT1	0.457938	2.62513	0.32067	2.15493	3.21591	2.49289	3.49944	1.5454	1.91674	0.0900539	0.348551	0.266855	0	0	0.0961138	0.136455	19.4544	3.89729	0.599976	6.49574	8.26e-11	2.71e-09	Up
KCNK13	0.196259	0.0486135	0	0.143662	0.410542	0.459217	0.648045	0.403147	0.310823	0.0900539	0	0	0	0	0	0	3.00065	3.8952	1.13402	3.43485	0.000592892	0.00403525	Up
AL022400.1	0.0654197	0.291681	0	0.430986	0	0.131205	0.648045	0.268764	0.207215	0.0450269	0	0	0	0	0	0	2.20947	3.89491	1.22953	3.16781	0.00153592	0.00902831	Up
ABHD17AP3	0.294389	0.437521	0.463189	0.71831	0.136847	0.131205	0	0.134382	0.103608	0	0	0	0	0.111557	0	0	2.86589	3.89311	1.14169	3.40994	0.00064976	0.00436795	Up
MIR3685	0.0327098	0.0486135	0.0356299	0.071831	0.136847	0	0.0648045	0.470338	0.259019	0	0	0	0	0	0	0	1.69277	3.89155	1.39581	2.78803	0.00530304	0.0248194	NC
AC011997.1	0	0.437521	0.0356299	0.430986	0.410542	0.196807	0.388827	0	0	0	0	0	0	0	0	0	1.5344	3.89068	1.43567	2.71002	0.00672793	0.0300911	NC
AC126124.1	0.130839	1.31256	0.24941	0.071831	0	0.328012	0.194413	0.0671911	0.155411	0	0	0	0	0.111557	0	0	2.84515	3.89035	1.21682	3.19713	0.00138801	0.00828585	Up
FOXD3	0	0	0	0.574648	0.615813	0.0656024	0.129609	0	0.310823	0	0	0	0	0	0	0	1.57289	3.88657	1.70679	2.27712	0.0227789	0.0789015	NC
LINC01775	0.228969	0.291681	0.14252	0.143662	0.136847	0.26241	0.324022	0	0	0	0	0	0	0	0	0	1.51781	3.88613	1.23158	3.1554	0.00160276	0.00935854	Up
MAGEA6	0	0	0	1.00563	1.09478	0	0	0	0	0	0	0	0	0	0	0	1.55596	3.88395	2.53774	1.53048	0.125898	0.274608	NC
IAPP	0	0	0	0	0	0.196807	0.129609	0.60472	0.155411	0	0	0	0	0	0	0	1.62758	3.88393	1.96899	1.97255	0.048547	0.138629	NC
AL591506.1	0.0654197	0.291681	0.962009	0.71831	0.684237	1.83687	1.4257	0.470338	0.880665	0	0	0	0.343415	0	0.0480569	0	7.88264	3.87622	0.861951	4.49703	6.89e-06	8.43e-05	Up
TEX13B	0.196259	0.0486135	0.17815	0.287324	0.273695	0.0656024	0.0648045	0.134382	0.103608	0	0	0	0	0	0	0	1.58409	3.87535	1.14376	3.38826	0.000703377	0.00467191	Up
AL606468.1	0.130839	0.340294	0.17815	0.215493	0.205271	0.328012	0.0648045	0	0.0518038	0	0	0	0	0	0	0	1.50946	3.87464	1.16327	3.33081	0.000865944	0.00558388	Up
AIM2	9.74753	1.70147	52.6611	39.1479	46.7334	11.9396	11.6648	0.403147	0.310823	0.900539	1.56848	3.20226	1.25919	1.61757	0.576683	0.500334	183.452	3.87338	0.707652	5.47357	4.41e-08	8.76e-07	Up
LINC01707	0	0.194454	0	0	0	0.656024	0.324022	0.0671911	0.310823	0	0	0	0	0	0	0	1.56423	3.87272	1.68829	2.29387	0.021798	0.0762632	NC
CDC20	5.56067	6.41698	15.0002	21.4775	23.4693	10.3652	11.6	4.03147	2.90101	1.26075	1.04565	1.06742	0.457887	0.780898	0.192228	0.272909	103.935	3.87268	0.405927	9.54032	1.42e-21	1.68e-19	Up
AC124276.2	0.0327098	0.14584	0	0.790141	0.54739	1.50886	0.777654	0.0671911	0.466234	0	0	0	0	0	0.0480569	0.0909698	4.01204	3.87227	1.12658	3.43718	0.000587811	0.00400638	Up
DIAPH3-AS2	0.0654197	0.340294	0	0.287324	0.821084	0.590422	0.453631	0	0	0	0	0	0	0	0	0.0454849	2.09944	3.87216	1.29932	2.98015	0.00288106	0.0151594	NC
BNC1	30.3547	8.60459	102.187	170.958	166.612	103.586	100.123	8.73485	7.45975	0.720431	11.2408	8.80621	1.4309	1.39446	2.88341	4.8214	660.551	3.86997	0.601947	6.42909	1.28e-10	4.09e-09	Up
PSG7	0	0.729202	0.0356299	0.215493	0.136847	0.131205	0.259218	0	0.103608	0	0	0	0	0	0	0	1.52355	3.86941	1.3711	2.82213	0.00477062	0.0228172	NC
AC007991.4	0.130839	0.0486135	1.14016	1.29296	0.615813	1.24645	1.23128	0	0	0.0450269	0.0871377	0	0	0	0.0961138	0	5.33414	3.8692	1.11178	3.4802	0.000501047	0.00350523	Up
RNU6-1274P	0	0	0	0	0	0	0	0.201573	0.67345	0	0	0	0	0	0	0	1.5771	3.86895	2.58521	1.49657	0.134504	0.287442	NC
MAGEA11	0.130839	0.291681	0	0.574648	0.273695	36.5405	29.6804	0	0.103608	0	0	0	0	0	0	0	1.52616	3.86888	1.28151	3.019	0.0025361	0.013703	NC
AUNIP	0.915876	3.35433	4.20433	5.17183	7.18449	3.34572	5.11955	2.01573	3.31544	0.540323	0.522826	0.177903	0.228944	0.111557	0.0961138	0.0909698	37.6029	3.86878	0.452815	8.54384	1.3e-17	1.02e-15	Up
AL713899.1	0.0654197	0.194454	0.14252	0.143662	0	0.131205	0.129609	0.134382	0.310823	0	0	0	0	0	0	0	1.60906	3.86722	1.20946	3.19747	0.00138638	0.00828058	Up
AC073264.3	0.196259	0	0.24941	0.71831	0.410542	0	0	0	0	0	0	0	0	0	0	0	1.53013	3.86616	1.86749	2.07024	0.0384299	0.11671	NC
DLX1	0.0654197	0	0	0	0	0.131205	0	0.806293	0.621646	0.0900539	0	0	0	0	0	0	2.93689	3.86615	1.80667	2.13994	0.0323599	0.102814	NC
PHF5CP	0.0327098	0.631975	0.17815	0.574648	0.205271	0.656024	0.388827	0.134382	0.103608	0	0	0	0	0	0	0.0909698	2.87545	3.86597	1.02386	3.77588	0.000159443	0.00131949	Up
OR2B2	1.43923	1.94454	0.14252	4.1662	2.94222	1.31205	1.4905	0.268764	0.207215	0.0900539	0	0	0.343415	0.111557	0	0.0909698	13.461	3.86203	0.737546	5.23632	1.64e-07	2.9e-06	Up
KRT75	12.4297	0.486135	2.92166	2.0831	2.05271	5.3138	4.47151	0.537529	1.13968	0.0900539	0.174275	0	0	0	0.384455	0.636788	41.3719	3.86193	0.882792	4.37468	1.22e-05	0.000139937	Up
AC048352.1	0.0654197	0	0	0	0	1.11524	0.907262	0	0	0	0	0	0	0	0	0	1.52244	3.86135	2.20253	1.75315	0.0795769	0.199346	NC
AC092535.3	1.11213	2.62513	1.67461	2.44225	2.05271	6.69145	4.60112	2.35169	2.79741	0.450269	0.261413	0.177903	0	0.223114	0.192228	0	29.0727	3.8588	0.520256	7.41713	1.2e-13	5.88e-12	Up
HJURP	27.9669	82.7888	86.0463	70.0352	69.9974	56.6805	56.7039	55.0295	65.0656	5.94356	6.97101	2.84645	1.08748	1.22713	4.94986	4.45752	692.048	3.8572	0.471484	8.18097	2.82e-16	1.91e-14	Up
IL20RB	64.0132	10.2088	154.848	191.573	198.566	144.981	135.83	0.0671911	0.207215	2.70162	15.2491	16.9898	1.08748	1.39446	2.93147	4.13913	869.405	3.85706	0.842558	4.5778	4.7e-06	6.04e-05	Up
CECR2	0.457938	63.392	34.3829	1.43662	2.6001	38.0494	39.6603	22.845	26.1609	3.15189	2.0913	0.711613	0.343415	1.11557	1.29754	2.09231	275.144	3.85676	0.735377	5.2446	1.57e-07	2.78e-06	Up
MTATP6P16	0	0.923656	0	0	0	0	0.129609	0.268764	0	0	0	0	0	0	0	0	1.54593	3.85621	2.23661	1.72414	0.0846833	0.208356	NC
ACTL6B	0	0.097227	0.24941	0.646479	0	0	0	0.134382	0.207215	0	0	0	0	0	0	0	1.5519	3.85367	1.69194	2.27766	0.0227469	0.0788228	NC
RNU6-774P	0	0	0	0.215493	0	1.18084	0.777654	0.403147	0.259019	0	0	0	0	0	0	0.0909698	2.90728	3.84908	1.53553	2.50668	0.0121872	0.0481342	NC
OR11M1P	0	0	0.14252	0.143662	0.273695	0.918434	0.518436	0.268764	0.41443	0	0	0	0	0	0.0961138	0	2.92953	3.84795	1.23237	3.1224	0.00179383	0.0102782	NC
ZAN	2.71492	2.72236	0	0.143662	0.957932	0.131205	0	0.134382	0.310823	0.360216	0	0	0	0	0	0	9.75871	3.84778	1.68679	2.28112	0.0225412	0.0783133	NC
COMP	21.8175	12.834	0.21378	12.3549	7.38976	114.476	102.326	2.01573	2.7456	0.810485	3.13696	3.91387	0	0	1.05725	1.91037	238.123	3.84613	1.04286	3.68807	0.000225958	0.00177125	Up
PTPRZ1	85.3073	28.7792	55.4046	214.559	226.961	29.7179	27.9307	10.6834	10.7234	1.26075	8.36522	8.89516	1.03025	1.22713	5.52654	4.54849	698.669	3.84398	0.616647	6.23369	4.56e-10	1.31e-08	Up
HOXC-AS1	0	0	0.356299	0	0	0.393614	0.129609	0.268764	0.103608	0	0	0	0	0	0	0	1.55006	3.84379	1.69233	2.2713	0.0231286	0.0798637	NC
HAGLR	0.457938	14.5354	6.80532	6.32113	4.37912	2.6241	2.59218	1.20944	1.24329	0.360216	0.522826	0	0.343415	0.669341	0.192228	0.0909698	43.6877	3.84323	0.614116	6.25815	3.9e-10	1.14e-08	Up
AP000248.1	1.57007	11.6186	4.27559	3.80704	4.37912	0.918434	2.26816	2.2845	1.24329	0.360216	0.174275	0.711613	0.114472	0	0.288341	0.0909698	37.5266	3.84123	0.625809	6.13802	8.36e-10	2.29e-08	Up
HMGB3P20	0	1.0695	0.28504	0	0	0	0	0	0	0	0	0	0	0	0	0	1.50915	3.8412	2.55404	1.50397	0.132589	0.284699	NC
AL606500.1	0.457938	0	0.356299	0.430986	1.1632	0	0	0	0.103608	0	0	0	0.114472	0	0	0	2.75218	3.83727	1.52309	2.5194	0.0117556	0.0468454	NC
RN7SL132P	0	0	0	0	0	0	0	0.537529	0.310823	0	0	0	0	0	0	0	1.55307	3.83675	2.58006	1.48708	0.136995	0.290827	NC
AC103718.1	62.6066	15.848	49.5256	26.1465	23.6062	40.2799	54.4357	2.68764	2.48658	1.57594	4.35688	4.26968	2.11773	1.11557	1.15337	1.68294	324.236	3.83614	0.548589	6.99275	2.7e-12	1.1e-10	Up
OR5P3	0	0.826429	0	0	0	0.26241	0.0648045	0.134382	0.103608	0	0	0	0	0	0	0	1.51888	3.83492	1.75819	2.18118	0.0291704	0.0950788	NC
C12orf56	4.80835	5.00719	3.34922	16.8085	20.1166	1.44325	5.70279	17.94	18.3385	0.0900539	1.82989	3.91387	0.114472	0.111557	0.384455	0.454849	123.06	3.83411	0.710485	5.39647	6.8e-08	1.3e-06	Up
CDCA2	17.7287	28.5361	39.0148	57.1775	57.0654	30.0459	34.8648	30.8407	27.715	2.29637	5.40254	5.3371	0.801302	0.446227	2.59507	1.00067	371.275	3.83394	0.435844	8.7966	1.41e-18	1.25e-16	Up
MCM10	10.6307	33.5919	20.8435	40.369	40.7121	20.6648	22.552	18.6119	20.7215	0.765458	2.0913	2.31274	0.343415	0.669341	1.92228	2.45618	257.924	3.83371	0.448006	8.55727	1.16e-17	9.14e-16	Up
UHRF1	31.8267	67.1352	133.363	178.141	176.465	18.7623	17.3676	23.6513	26.0055	6.8441	6.09964	4.18073	2.2322	1.78491	4.03678	5.13979	728.822	3.82957	0.542273	7.06208	1.64e-12	6.85e-11	Up
ASCL5	0.0654197	0.194454	0.14252	0	0	0	0	0.60472	0.621646	0.0900539	0	0	0	0	0	0	2.87314	3.82899	1.59736	2.39707	0.0165267	0.0613727	NC
PHACTR3	1.07942	1.31256	1.28268	3.51972	2.32641	0.721627	0.842458	8.86923	10.0499	0.360216	0.522826	0.889516	0	0.111557	0.240284	0.18194	47.3738	3.82555	0.77363	4.94494	7.62e-07	1.16e-05	Up
RNU6-971P	0	0	0	0.215493	0.273695	0	0	0.134382	0.518038	0	0	0	0	0	0	0	1.53706	3.82459	1.95993	1.95139	0.0510104	0.14389	NC
AC093904.2	0.0327098	0.097227	0.463189	0.71831	0	0	0.194413	0	0	0	0	0	0	0	0	0	1.47859	3.8235	1.71503	2.22942	0.0257863	0.0869004	NC
MLIP-AS1	3.40182	0.583362	1.31831	1.00563	0.957932	0.524819	0.712849	0	0	0	0	0.355806	0	0	0.0961138	0.0909698	11.3366	3.82268	1.07422	3.55856	0.000372892	0.00273062	Up
AC099845.1	2.09343	4.18076	3.59862	6.39296	6.70552	8.2003	8.48938	1.41101	1.86494	0.0900539	0.0871377	0.889516	0.228944	0	0.432512	0.272909	42.7133	3.82205	0.469658	8.13794	4.02e-16	2.67e-14	Up
RN7SL815P	0.163549	0	0	0	0	0.0656024	0	0.201573	0.466234	0	0	0	0	0	0	0	1.53778	3.8207	1.9859	1.92391	0.0543653	0.150566	NC
LINC00634	0.130839	0.923656	0.356299	0.143662	0.410542	0.26241	0.129609	0.134382	0	0.0900539	0	0	0	0	0	0	2.74301	3.8207	1.13378	3.36987	0.000752044	0.00495277	Up
KCNK17	0.523358	0.097227	0.14252	0	0	0.131205	0	0	0.103608	0	0	0	0	0	0	0	1.48997	3.81941	1.72838	2.20981	0.027118	0.0900966	NC
RN7SL708P	0	0.097227	0.14252	0.430986	0.273695	0.524819	0.129609	0	0.103608	0	0	0	0	0	0	0	1.46508	3.81893	1.27175	3.00289	0.00267432	0.0142856	NC
RPL23AP20	0.0654197	0.340294	0.17815	0.287324	0.273695	0	0.129609	0.537529	0.310823	0	0.174275	0	0	0	0	0	2.91287	3.81722	1.14894	3.32237	0.000892547	0.00571895	Up
AC024257.2	0.0654197	0	0	1.36479	0.478966	0	0	0	0	0	0	0	0	0	0	0	1.4823	3.81597	2.22607	1.71422	0.086489	0.211439	NC
LINC02367	0.196259	1.31256	0.498819	0.71831	0.342118	0.590422	1.16648	0.806293	0.984272	0	0	0	0.114472	0.167335	0	0.0909698	8.05783	3.81574	0.775353	4.9213	8.6e-07	1.3e-05	Up
AC005722.3	0.0654197	0.097227	1.0689	0.143662	0.136847	0.0656024	0.194413	0.134382	0.155411	0	0	0	0.114472	0	0	0	2.72301	3.81511	1.19679	3.18779	0.00143367	0.0085112	Up
ME2P1	0.0654197	0	0.21378	0.502817	0.684237	0	0	0	0.103608	0	0	0	0	0	0	0	1.47891	3.81403	1.67077	2.2828	0.0224423	0.0780266	NC
AC244394.1	0.0981295	0	0	0	0	0	0	0.537529	0.207215	0	0	0	0	0	0	0	1.53902	3.81402	2.24507	1.69884	0.0893493	0.216449	NC
LRRIQ4	0.0327098	0.97227	0	0	0	0.26241	0.518436	0.201573	0	0	0	0	0	0.0557784	0	0	2.02508	3.81317	1.58168	2.41084	0.0159158	0.0596286	NC
VN1R54P	0	0	0.14252	0	0	0.787229	1.03687	0	0	0	0	0	0	0	0	0	1.47013	3.81207	2.18681	1.74321	0.0812964	0.202377	NC
KANK4	0.0654197	2.96542	0.0712599	0	0.136847	1.31205	2.00894	4.03147	3.93709	0.450269	0	0.177903	0	0.223114	0	0.0909698	21.3212	3.81181	1.06966	3.56359	0.000365817	0.0026899	Up
ZNF812P	1.40652	2.77097	16.4967	14.7972	15.4638	69.9322	69.0168	0.268764	0.362627	0.630377	2.26558	2.84645	0.744066	0.278892	0.384455	1.00067	157.135	3.81062	0.745229	5.11336	3.16e-07	5.22e-06	Up
H2AC9P	0.588777	0.194454	0	0.574648	1.30005	0	0	0	0	0	0	0	0.114472	0	0	0	2.70309	3.81039	1.70855	2.23018	0.0257352	0.0867778	NC
ZNF670-ZNF695	0.948586	9.47963	0	2.51409	1.84744	3.08331	4.08268	2.88922	2.6938	0.180108	0.522826	0	0.400651	0.111557	0.192228	0.136455	31.5428	3.80762	0.717158	5.30931	1.1e-07	2.01e-06	Up
AC105177.1	0	0	0	0	0	0	0	0.470338	0.362627	0	0	0	0	0	0	0	1.52086	3.80756	2.58524	1.47281	0.140803	0.296741	NC
AC093516.1	0	4.18076	0.14252	1.58028	1.30005	2.42729	1.62011	0	0	0.0900539	0	0	0.171708	0.111557	0.0961138	0	10.0092	3.80699	1.08493	3.50898	0.000449826	0.00319989	Up
AC091925.2	0	0.291681	0	0.143662	0.273695	0.393614	0.129609	0.134382	0.155411	0	0	0	0	0	0	0	1.50284	3.80396	1.3017	2.92232	0.00347438	0.0176577	NC
CDT1	12.1026	13.5632	17.138	44.6789	35.9224	4.98578	4.86033	5.64405	6.7345	1.75605	1.04565	2.49064	0.343415	0.72512	0.576683	0.636788	156.678	3.80395	0.504219	7.54425	4.55e-14	2.34e-12	Up
MAPK6P2	0	0	0	1.43662	0.54739	0	0	0	0	0	0	0	0	0	0	0	1.47221	3.80386	2.56349	1.48386	0.137846	0.292151	NC
MIR205HG	345.645	442.383	418.937	472.002	465.213	1435.18	1463.22	150.575	172.299	8.73523	66.3989	61.7324	3.43415	3.29093	43.2031	40.8454	5225.86	3.80235	0.577906	6.57953	4.72e-11	1.62e-09	Up
CAB39P1	0.0327098	0.194454	0.14252	0.215493	0.136847	0.26241	0.388827	0	0.155411	0	0	0	0	0	0	0	1.45106	3.80211	1.14139	3.33113	0.000864948	0.00557997	Up
HTR7	2.19156	2.04177	0.427559	4.95634	5.61074	4.19855	5.8324	6.71911	5.80203	0.225135	0.174275	0	0.343415	0.111557	0.384455	0.545819	46.7316	3.79992	0.623897	6.09062	1.12e-09	3e-08	Up
LINC01450	0.0654197	0.194454	0.0712599	0.143662	0.136847	0.918434	1.36089	0.201573	0	0	0	0	0	0	0	0.0909698	2.75584	3.79859	1.17817	3.22415	0.00126346	0.00766993	Up
CDCA5	4.67751	11.3756	14.6795	38.3578	31.4065	14.5637	12.1832	5.64405	6.21646	0.810485	1.3942	1.42323	0.228944	1.33868	0.672797	0.909698	140.035	3.7983	0.390011	9.73896	2.06e-22	2.76e-20	Up
AC092810.2	0	0.194454	0.21378	0	0.136847	0.393614	0	0.134382	0.207215	0	0	0	0	0	0	0	1.49758	3.79692	1.46783	2.58676	0.00968835	0.0402265	NC
MYH6	0.457938	0	0	0	0	0.852831	0.324022	0.940676	2.27937	0.180108	0	0	0	0	0	0.0909698	7.85596	3.79548	1.85039	2.05118	0.0402497	0.120709	NC
KIF2C	25.023	55.7111	57.6136	69.3169	65.5499	30.5051	27.8011	12.2288	14.2979	2.79167	4.35688	4.09177	0.97301	2.00802	2.01839	2.31973	392.136	3.79402	0.387807	9.78327	1.33e-22	1.88e-20	Up
IL24	0.0981295	0	0.498819	3.30423	3.21591	1.90247	2.13855	2.08292	2.48658	0.270162	0.0871377	0.53371	0	0	0.0480569	0	17.777	3.79331	0.909036	4.17289	3.01e-05	0.000309479	Up
UCHL1	3.79434	0.97227	59.3951	5.60282	3.55803	5.64181	4.98994	32.7893	33.3099	4.45767	1.21993	1.06742	0.801302	0.557784	1.05725	0.909698	238.455	3.79107	0.788433	4.80835	1.52e-06	2.18e-05	Up
H3C15	0	0.194454	0.0712599	0.287324	0.684237	0.393614	0.259218	0.134382	0.518038	0	0.174275	0	0	0	0	0	2.78687	3.79074	1.12363	3.37367	0.000741741	0.00489071	Up
TMEM256P2	0.0327098	0.0486135	0	0	0	0.26241	0.259218	0.268764	0.310823	0	0	0	0	0	0	0	1.52467	3.78692	1.55977	2.42787	0.0151877	0.0575338	NC
RIPPLY3	0	1.55563	0.712599	0.287324	0.410542	0.196807	0.194413	1.07506	0.621646	0.0450269	0	0	0	0	0.0961138	0.0909698	6.9235	3.78619	1.04254	3.63171	0.000281554	0.00214068	Up
FO681548.1	0.0654197	28.5361	13.2543	0.143662	0.136847	16.5318	16.3955	5.50967	7.82238	1.1707	0.348551	0.711613	0	0	0.672797	0.909698	101.089	3.78586	1.12236	3.37313	0.000743182	0.00489828	Up
MAGEA4	0.0654197	0	0	0.861972	0.684237	0.26241	0	0	0	0	0	0	0	0	0	0	1.44315	3.78345	1.91469	1.97601	0.048154	0.137884	NC
AC245041.1	1.96259	9.62547	5.34449	6.82395	6.22656	12.2677	11.4056	0.335956	0.103608	0.0450269	0.435688	0.622661	0.515123	0.223114	0.0961138	0.591304	50.6389	3.78304	0.632854	5.97775	2.26e-09	5.74e-08	Up
AC007666.2	0	0.777816	0.14252	0.143662	0	0.26241	0.194413	0	0	0	0	0	0	0	0	0	1.43136	3.7818	1.67621	2.25616	0.0240608	0.0824255	NC
ACTBP1	0.261679	0	0.21378	0	0	0.459217	0.518436	0	0	0	0	0	0	0	0	0	1.43742	3.78133	1.86586	2.02659	0.0427044	0.126234	NC
AC013391.2	0.0327098	0.486135	0.14252	0.430986	0.273695	0.196807	0.518436	0	0.0518038	0	0	0	0.0572359	0	0	0	1.91791	3.78001	1.11541	3.38889	0.00070175	0.00466588	Up
ITLN2	0.0654197	0.291681	0.10689	0.143662	0	0.0656024	0	0.335956	0.103608	0	0	0	0	0	0	0	1.52794	3.77939	1.38516	2.72849	0.00636251	0.0287809	NC
LINC01162	0	0	0	0	0	0	0	0.403147	0.41443	0	0	0	0	0	0	0	1.48866	3.77787	2.59188	1.45758	0.144957	0.302548	NC
PTTG1	2.09343	3.15988	4.13307	5.45916	8.00557	6.62584	4.66592	3.09079	3.98889	0.360216	0.522826	0	0.343415	0.223114	0.288341	0.363879	46.0073	3.7778	0.38039	9.93138	3.04e-23	4.65e-21	Up
RNU6-238P	0.0654197	0.194454	0.10689	0	0.0684237	0.524819	0.324022	0.335956	0.155411	0.0450269	0	0	0	0	0	0	2.07104	3.774	1.14352	3.30032	0.000965735	0.00611394	Up
MTND1P34	0.163549	0.194454	0.24941	0.574648	0.342118	0.984036	0.388827	0	0	0.0450269	0	0	0	0.0557784	0	0	2.5794	3.77149	1.07789	3.49897	0.000467066	0.00330281	Up
AC091100.1	0.0654197	0.875043	0.24941	0.143662	0.342118	0	0	0	0.466234	0	0	0	0	0	0	0.0909698	2.73556	3.76901	1.3985	2.69503	0.00703814	0.0311572	NC
C10orf88B	0.686907	5.0558	0.962009	2.22676	4.31069	1.96807	1.94413	2.41888	1.76133	0.180108	0.348551	0.177903	0.228944	0	0.0961138	0.18194	24.3501	3.76733	0.537137	7.01372	2.32e-12	9.5e-11	Up
BRIP1	10.9578	42.2451	22.5538	57.824	60.1444	59.5014	60.2682	47.9745	46.6234	1.8461	4.53116	5.42605	2.63285	2.90048	2.35479	3.22943	462.897	3.76624	0.334103	11.2727	1.79e-29	4.86e-27	Up
CENPF	419.504	779.031	815.57	703.154	803.226	501.137	522.842	688.171	708.469	56.6889	82.258	76.3205	20.0898	21.0842	45.3177	44.4387	7461.09	3.76621	0.404549	9.30965	1.28e-20	1.39e-18	Up
LINC00460	0.0654197	0	0	0.071831	0	0.131205	0	0.268764	0.41443	0	0	0	0	0	0	0	1.49815	3.76364	1.77838	2.11633	0.0343164	0.107524	NC
PGAM4	0.130839	0.097227	0.605709	0	0.54739	0.721627	0.259218	0.134382	0	0.0900539	0	0	0	0	0	0	2.64245	3.76291	1.22413	3.07395	0.00211247	0.0118178	NC
AC008568.1	0.0654197	0	0.0712599	0.430986	0.684237	0.26241	0.259218	0	0	0	0	0	0	0	0	0	1.40307	3.76192	1.44209	2.60867	0.00908955	0.0382929	NC
AC006206.2	0.0654197	1.02088	0.676969	1.58028	1.64217	2.6241	0.972067	0.470338	0.155411	0	0.174275	0.266855	0	0	0.0961138	0	8.69592	3.75921	0.786741	4.7782	1.77e-06	2.49e-05	Up
GDF6	0	0	0.14252	0.143662	0.136847	0.393614	0.777654	0	0.103608	0	0	0	0	0	0	0	1.40831	3.75876	1.47226	2.55306	0.0106781	0.0434388	NC
RPSAP13	0.196259	1.11811	0.21378	0.790141	1.71059	1.57446	0.388827	0.537529	0.569842	0	0	0.355806	0	0	0	0.0909698	7.48863	3.75695	0.817659	4.59476	4.33e-06	5.59e-05	Up
AC022166.1	0	0	0	0	0.0684237	0	0	0.470338	0.310823	0	0	0	0	0	0	0	1.47885	3.75577	2.28599	1.64295	0.100394	0.23504	NC
CCDC150	10.2382	50.0719	17.6012	24.0634	26.2747	33.3916	39.4659	29.0938	28.8547	1.62097	1.56848	2.84645	0.744066	1.50602	2.49896	2.45618	304.814	3.75567	0.420273	8.93627	4.03e-19	3.84e-17	Up
KIAA1549L	3.00931	2.38206	4.91693	2.29859	2.05271	8.79072	9.20223	9.27238	7.56336	0	0.522826	0.711613	0.686831	0.111557	0.288341	0.773243	64.6943	3.75359	0.612597	6.12735	8.94e-10	2.44e-08	Up
AL160286.1	0	0	0	0.287324	0	0.26241	0.129609	0.806293	1.24329	0.0900539	0	0	0.114472	0	0	0	4.41687	3.75228	1.52963	2.45306	0.0141647	0.0543868	NC
H3P42	0.130839	0.194454	0.0712599	0.143662	0.615813	0	0.129609	0.134382	0	0	0	0	0	0	0	0	1.43075	3.75181	1.32035	2.84154	0.00448965	0.0217319	NC
DNAJC5G	0	0.388908	0	0	0	0	0	0.268764	0.310823	0	0	0	0	0	0	0	1.45705	3.75091	2.23024	1.68184	0.0925999	0.222115	NC
AL121955.1	0	0	0	0	0	0	0	0.134382	0.67345	0	0	0	0	0	0	0	1.45236	3.75028	2.62222	1.43019	0.152661	0.313226	NC
AURKB	6.57468	8.31291	11.1165	24.9972	22.6482	12.8581	14.0626	4.77057	4.45513	1.35081	0.522826	1.06742	0.228944	0.223114	1.15337	0.363879	112.885	3.75007	0.451458	8.30657	9.85e-17	6.98e-15	Up
NTRK2	1.70091	43.3632	10.1902	47.5521	54.3284	121.43	122.999	172.211	181.262	1.48589	18.8217	16.3671	1.37366	1.5618	5.95906	6.3224	1006.44	3.7485	0.72318	5.18336	2.18e-07	3.73e-06	Up
AC245100.3	0	0	0.10689	0.646479	0.205271	0.26241	0.453631	0.0671911	0	0	0	0	0	0	0	0	1.40555	3.74847	1.47094	2.54835	0.0108235	0.0439386	NC
PRIMA1	5.39712	3.35433	6.19961	11.2056	11.2215	2.7553	2.72179	18.7463	17.4061	1.1707	2.17844	1.06742	0	0.892455	0.192228	0.545819	114.175	3.74808	0.66277	5.65518	1.56e-08	3.39e-07	Up
LINC02533	0.130839	0	0.748229	0.861972	0.889508	0.26241	0.388827	0.671911	0	0	0	0	0	0.111557	0.0961138	0	4.54559	3.74803	1.13719	3.29588	0.000981149	0.00619507	Up
GATA3-AS1	0.0654197	0.0486135	0.356299	0	0.136847	0.131205	0	0.403147	0.207215	0	0	0	0	0	0.0480569	0	2.06683	3.74555	1.3247	2.82746	0.00469185	0.0225438	NC
RPL7P31	0	0	0	0	0	0	0	0.537529	0.259019	0	0	0	0	0	0	0	1.46054	3.74554	2.60247	1.43922	0.150087	0.309485	NC
AC120042.2	0.0654197	0.243067	0.0356299	0.574648	0.410542	0.131205	0.324022	0.134382	0.103608	0.0450269	0	0	0	0	0	0	1.95955	3.74359	1.05315	3.55468	0.000378446	0.00276159	Up
GS1-279B7.1	0.130839	0.583362	0.463189	1.36479	0.957932	1.18084	1.16648	0.671911	1.86494	0.135081	0.174275	0	0.114472	0.111557	0	0	9.91692	3.74318	0.723118	5.17644	2.26e-07	3.84e-06	Up
AC010789.2	0	0.243067	0	0.502817	0.54739	0.524819	0	0	0	0	0	0	0	0	0	0	1.39603	3.73952	1.87485	1.99457	0.0460898	0.133682	NC
NDUFAF4P2	0	0.097227	0.28504	0	0.136847	0.721627	1.10168	0.134382	0.207215	0	0	0	0	0	0.0961138	0	2.67119	3.73546	1.25641	2.97313	0.00294783	0.0154232	NC
AC004692.1	0.130839	0	0	0	0.273695	0.524819	0.518436	0.134382	0	0	0	0	0	0	0	0	1.40592	3.73267	1.65345	2.25751	0.0239765	0.082179	NC
DNAJC5B	0.785036	0	0.14252	0.71831	0.136847	0.984036	2.46257	0	0	0	0.261413	0.0889516	0	0	0	0	4.87639	3.73164	1.30216	2.86573	0.00416043	0.0204137	NC
IGF2BP3	11.5139	0.486135	17.138	40.2254	38.3173	27.9466	25.6626	31.2439	35.9518	0.765458	1.74275	2.31274	4.29269	5.13162	0.913081	1.09164	277.747	3.72868	0.543645	6.85867	6.95e-12	2.68e-10	Up
ULBP1	0	0.340294	0.570079	0.287324	1.36847	0.393614	0.972067	3.22517	2.84921	0.270162	0.174275	0	0	0	0.0961138	0.0909698	15.2661	3.72867	0.99286	3.75548	0.00017301	0.00140985	Up
TSGA10IP	0.130839	0.097227	0	0.143662	0.273695	0.656024	0.259218	0	0.0518038	0	0	0	0	0	0	0	1.368	3.72846	1.31352	2.83853	0.00453214	0.0219026	NC
TUBBP6	0.196259	0.194454	0.14252	0.143662	0	0.131205	0	0.268764	0	0	0	0	0	0	0	0	1.44134	3.72795	1.48058	2.51791	0.0118054	0.0469878	NC
AC021876.1	0.0654197	0	0.356299	0.574648	0.342118	0.918434	1.16648	0.537529	0.466234	0.0900539	0	0	0	0	0	0.0909698	4.87298	3.72734	1.01832	3.66028	0.000251935	0.00194249	Up
DUX4L9	0.163549	0	0.0712599	0	0	0	0.129609	0.268764	0.880665	0.0900539	0	0	0	0	0	0	2.67141	3.72596	1.62538	2.29237	0.0218842	0.0765167	NC
MYO3A	17.0418	96.352	0.28504	67.3057	84.9138	31.7516	37.8458	32.0502	31.1341	1.93616	3.65978	4.62548	3.6631	2.51003	3.07564	2.22876	430.151	3.72579	0.553564	6.73055	1.69e-11	6.14e-10	Up
NAV2-AS2	0	0	0.0356299	0	0	0.0656024	0	0.537529	0.207215	0	0	0	0	0	0	0	1.46392	3.72518	2.04402	1.82248	0.0683823	0.178136	NC
MNX1-AS1	0	0	0	0.143662	0	0	0	1.34382	1.03608	0.180108	0	0	0	0	0	0	4.70039	3.72421	2.99734	1.2425	0.214051	0.394263	NC
PRELID1P1	0.130839	0.194454	0.570079	0.861972	1.36847	0	0.388827	0.403147	0.41443	0	0	0.177903	0	0	0.0961138	0	4.96189	3.71886	1.02021	3.64518	0.000267204	0.00204462	Up
AL451050.2	1.04672	0.291681	0.391929	0.430986	0.615813	0.393614	0	1.27663	0.828861	0.0900539	0	0.177903	0.114472	0	0	0.0454849	8.01687	3.71866	0.925801	4.01669	5.9e-05	0.000559368	Up
AL513302.1	0	0.680589	0	0.143662	0.205271	0.131205	0.129609	0.134382	0	0	0	0	0	0	0	0	1.39455	3.71852	1.53277	2.42601	0.0152659	0.057797	NC
AC073912.3	0	0	0.570079	0	0.136847	0	0	0.268764	0	0	0	0	0	0	0	0	1.40217	3.71184	2.25681	1.64473	0.100026	0.234532	NC
HMGB1P15	0	0	0	0	0	0	0	0.940676	0.41443	0	0	0	0	0.111557	0	0	2.57317	3.71091	3.01754	1.22978	0.21878	0.400103	NC
AL583856.1	0.196259	0.194454	0.0712599	0	0	0.131205	0	0.268764	0.725253	0	0	0	0	0	0.0961138	0	2.70959	3.71052	1.45	2.55898	0.010498	0.0428473	NC
CASP14	10.3036	12.4937	0.641339	359.371	370.925	2.6241	1.55531	1.81416	2.38298	0.0900539	1.04565	1.24532	0.114472	0	0.192228	0.272909	50.5775	3.70906	0.713022	5.20188	1.97e-07	3.4e-06	Up
DCSTAMP	0.850456	0	0.14252	0.287324	0.410542	0.656024	0.648045	0	0.0518038	0	0.174275	0	0	0.0557784	0	0	3.38	3.70323	1.1895	3.11327	0.00185029	0.01056	NC
ORC1	6.47655	18.3273	17.7081	26.2902	22.3745	9.18434	10.7575	7.39102	7.35614	1.30578	1.3942	1.60113	0.572359	0.334671	1.00919	0.682273	140.037	3.70309	0.394007	9.39854	5.53e-21	6.22e-19	Up
PSG6	0	1.0695	0	0.574648	0.136847	0.328012	0.518436	0	0.103608	0	0	0	0	0	0	0.0909698	2.58221	3.7027	1.38084	2.68148	0.00732965	0.0322126	NC
AC022784.5	0.327098	0.0486135	0.10689	0.430986	0.410542	0.26241	0.194413	0.403147	1.55411	0	0	0	0.114472	0.0557784	0	0.0909698	5.5404	3.70267	1.03111	3.59096	0.000329461	0.00245733	Up
ELOBP2	0.130839	0	0	0.71831	0.821084	0	0	0	0	0	0	0	0	0	0	0	1.36829	3.70172	2.21333	1.67247	0.0944326	0.225115	NC
AL355472.2	0.0654197	2.09038	0.534449	0	0	0	0.129609	3.0236	2.43478	0.0900539	0.174275	0.0889516	0.171708	0.167335	0	0.0909698	13.8494	3.70085	1.1214	3.30021	0.00096613	0.00611528	Up
CBX2	13.411	6.95173	34.1691	17.4549	15.7374	0.984036	1.4257	25.9358	26.679	1.71102	1.3942	0.889516	2.86179	3.90449	0.865024	0.500334	212.692	3.69916	0.652323	5.67075	1.42e-08	3.11e-07	Up
AL161669.4	0.163549	0.291681	0.463189	0.430986	0.273695	0.524819	0.324022	0	0	0	0.0871377	0	0	0	0.0480569	0	2.51116	3.69906	1.07506	3.44077	0.000580052	0.00396565	Up
AC004951.3	0.490648	1.16672	0.24941	1.07747	2.05271	0.852831	0.324022	0.0671911	0.207215	0.135081	0	0	0.114472	0	0	0.0454849	6.40704	3.69519	0.83851	4.40686	1.05e-05	0.00012328	Up
MIR9-1HG	0.457938	2.38206	1.85276	0.359155	0.889508	0.393614	0.648045	1.94854	1.3469	0.0900539	0.0871377	0	0.171708	0.167335	0.144171	0.0454849	14.3557	3.69429	0.713406	5.17839	2.24e-07	3.81e-06	Up
AC092349.1	0.228969	0	0.0712599	1.00563	0.273695	1.70566	2.33296	0	0.103608	0.0900539	0	0	0	0	0	0.0909698	4.74082	3.69363	1.1928	3.0966	0.00195752	0.0110587	NC
CD70	0.588777	0.680589	1.53209	3.87888	1.36847	0.131205	0	0	0.103608	0	0	0	0	0.111557	0	0.227424	8.57404	3.6931	1.17932	3.13154	0.00173891	0.0100116	NC
KIF4A	40.5929	59.5029	92.6735	72.5493	75.1292	34.1789	34.5408	14.9836	17.7169	4.41264	4.53116	6.40452	1.48813	2.00802	2.88341	3.27491	508.492	3.6927	0.424766	8.69351	3.51e-18	2.96e-16	Up
NRN1	2.06072	0.097227	5.05945	1.00563	1.64217	16.991	13.6737	89.9017	88.7399	1.44086	3.39837	2.49064	2.17496	0.669341	0.672797	0.909698	207.669	3.69089	0.890277	4.14578	3.39e-05	0.000343399	Up
AMH	0.261679	0.486135	0.14252	0.143662	0.410542	0.131205	0.388827	0	0.259019	0.0900539	0	0	0	0	0	0	2.5186	3.68767	1.07258	3.43813	0.000585739	0.00399471	Up
OR10A3	0	0.388908	0	0	0	0	0	0.335956	0.207215	0	0	0	0	0	0	0	1.39673	3.68599	2.2427	1.64355	0.100269	0.234838	NC
CCL11	0.130839	0	0	0.430986	0	0.656024	0.777654	0.671911	0.518038	0	0	0	0.228944	0	0	0	3.89592	3.6858	1.38845	2.65461	0.00794006	0.0343568	NC
GLYATL1B	0.196259	0.923656	0	0.071831	0	0	0	0	0	0	0	0	0	0	0	0	1.35238	3.68492	2.27688	1.61841	0.105574	0.243317	NC
AF233439.2	0.0654197	0.097227	0	0	0	0.131205	0.907262	0.134382	0.103608	0	0	0	0	0	0	0	1.37105	3.68405	1.54944	2.37767	0.0174226	0.0640074	NC
AC078882.1	0	0	0	0	0	0	0	0.403147	0.362627	0	0	0	0	0	0	0	1.39613	3.68284	2.61397	1.40891	0.158863	0.321814	NC
OR1D2	0	0.097227	0	0	0.136847	0.721627	0.907262	0	0	0	0	0	0	0	0	0	1.33554	3.68092	1.94079	1.89661	0.0578795	0.157514	NC
ABBA01000935.2	0	0	0	0	0	0	0	0.60472	0.155411	0	0	0	0	0	0	0	1.40022	3.68083	2.62725	1.40102	0.161208	0.325227	NC
FRMD5	5.16816	20.8066	9.83387	14.1507	18.2007	8.1347	9.39665	2.2845	3.47086	0.990593	1.21993	0.622661	0.171708	0.446227	0.480569	0.773243	96.6576	3.67897	0.446136	8.2463	1.63e-16	1.13e-14	Up
TRIM54	0	1.89593	0	0	0	0.131205	0	1.14225	1.60592	0.0900539	0.174275	0	0	0	0	0.0909698	7.47755	3.67849	1.94462	1.89162	0.0585418	0.158682	NC
MT1G	0.196259	0.388908	0.0712599	0.574648	0.821084	0.393614	0.259218	0	0	0	0.174275	0	0	0	0	0	2.47025	3.6754	1.15181	3.19098	0.00141791	0.00844215	Up
TNNT1	1.83175	6.07669	10.4752	17.9578	18.4744	17.9095	19.7006	35.141	37.7132	1.98119	2.61413	4.80339	1.03025	1.22713	0.865024	0.454849	222.799	3.67367	0.561985	6.53696	6.28e-11	2.11e-09	Up
AC112721.1	0.0327098	0.097227	0	0	0.136847	0.328012	0.129609	0.201573	0.259019	0	0	0	0	0	0	0	1.41455	3.67289	1.38085	2.65987	0.00781701	0.0339565	NC
MYB-AS1	0.0981295	0	0	0	0	0	0	1.07506	0.621646	0.0450269	0	0.0889516	0	0.0557784	0	0	3.45269	3.67152	1.73122	2.12076	0.0339416	0.106671	NC
PAX5	1.24297	0.388908	0.0712599	10.3437	9.37405	1.83687	1.4905	0.671911	1.45051	0.630377	0.174275	0.177903	0	0.334671	0	0	24.8419	3.67133	0.848639	4.32614	1.52e-05	0.000170324	Up
BMS1P17	0	0.0486135	0	0	0.0684237	2.55849	2.33296	1.14225	0.67345	0.180108	0	0	0	0	0.0961138	0	7.25835	3.67017	1.39133	2.63788	0.0083426	0.0357097	NC
GPR20	0.196259	1.0695	0.14252	0.143662	0.136847	0.918434	1.94413	0	0	0.0900539	0	0	0.114472	0	0	0	4.0624	3.66892	1.17647	3.11858	0.00181725	0.0103963	NC
AC135586.1	0.130839	0.291681	0.356299	0.287324	0.273695	0.0656024	0.259218	0.268764	0.155411	0.0450269	0	0	0	0	0.0480569	0	2.60167	3.66749	0.997493	3.6767	0.000236268	0.00184126	Up
RN7SL375P	0.0654197	0.340294	0	0.861972	0.136847	0.656024	0.388827	0.134382	0.103608	0	0	0	0	0	0.0961138	0	2.55075	3.66684	1.12988	3.24535	0.00117307	0.00720508	Up
OR10H1	0.261679	0.194454	0	0	0.54739	0	0.129609	0	0.103608	0	0	0	0	0	0	0	1.33676	3.66643	1.68645	2.17405	0.0297016	0.0963585	NC
CNMD	0	13.4173	0	0	0.0684237	1.70566	1.16648	2.2845	3.26364	0.0900539	0	0	0.171708	0.390449	0.192228	0.363879	27.6295	3.66481	1.42719	2.56785	0.010233	0.0420409	NC
HSPA8P3	0	0.631975	0.534449	0.574648	0.273695	0.787229	0.259218	0.403147	0.103608	0	0	0	0	0.223114	0	0	3.87223	3.6626	1.08727	3.36862	0.000755442	0.00497123	Up
PDE4B-AS1	0.0981295	0	0	0	0.136847	0.787229	0.58324	0	0.0518038	0	0	0	0	0	0	0	1.31905	3.66235	1.71814	2.13159	0.0330409	0.104499	NC
ZNF488	0.196259	8.36152	0.28504	1.29296	0.821084	0.656024	0.388827	0.268764	0.259019	0	0	0.177903	0	0	0.0961138	0	4.57213	3.66024	0.870846	4.20309	2.63e-05	0.00027578	Up
AC004784.1	0.0654197	0.534748	0.0712599	0	0.273695	0.328012	0	0.0671911	0	0	0	0	0	0	0	0	1.32401	3.65925	1.51574	2.41417	0.0157711	0.0592194	NC
AC073114.1	0	0.0486135	0	0.430986	0.0684237	1.44325	1.23128	0.268764	0.569842	0	0	0	0.171708	0	0	0.0454849	4.01903	3.65854	1.25726	2.90994	0.00361501	0.018228	NC
SLC22A9	0.0327098	4.56967	0.32067	0.933803	1.1632	1.04964	1.94413	0	0.0518038	0	0	0	0.0572359	0.223114	0.0961138	0.0909698	9.54037	3.65847	0.984527	3.71597	0.000202429	0.00160835	Up
GABRP	9.9765	90.178	7.66044	30.8155	34.2118	75.7052	74.7844	0.134382	0.207215	1.48589	5.14112	3.64702	4.17822	3.6256	0.384455	0.636788	292.086	3.65804	0.722102	5.06582	4.07e-07	6.55e-06	Up
ADGRF1	7.39243	59.114	69.3715	114.642	115.294	29.8491	26.5698	0.268764	0.518038	1.12567	2.96268	5.60395	5.95253	6.24718	1.82616	1.27358	406.382	3.65804	0.691613	5.28914	1.23e-07	2.22e-06	Up
LINC02156	0.752326	3.2571	1.03327	3.95071	4.37912	1.04964	2.65698	0.134382	0	0.270162	0.174275	0	0	0.223114	0	0.136455	16.0778	3.65754	0.802599	4.55711	5.19e-06	6.59e-05	Up
RPS27AP13	0.261679	0	0.391929	0.502817	0.136847	0.196807	0.712849	0.0671911	0.0518038	0	0	0	0.114472	0	0	0	2.4206	3.65749	1.15953	3.15428	0.00160894	0.00938968	Up
LINC01564	0.425228	0.097227	1.74587	0.71831	0.54739	0.196807	0.129609	2.88922	3.26364	0	0.174275	0	0	0	0.288341	0.18194	16.6773	3.65729	1.03247	3.54227	0.0003967	0.00287655	Up
KRT19P3	0.261679	0.875043	0.570079	0	0	0	0	0	0.103608	0	0	0	0	0	0	0.0909698	2.5217	3.65557	1.73111	2.11169	0.0347132	0.10831	NC
FAM72C	0	0.291681	0.712599	0.71831	1.50532	1.18084	0.388827	0.134382	0	0.0900539	0	0	0	0	0	0.0909698	4.58992	3.65526	1.11806	3.26929	0.00107818	0.00670547	Up
AC141557.2	0.915876	11.0353	2.35158	3.66338	3.01064	2.36169	2.59218	3.09079	3.26364	0.450269	0	0	0.457887	0.111557	0.288341	0.363879	38.5886	3.65518	0.615014	5.94324	2.79e-09	6.95e-08	Up
AL033528.2	0	0.194454	0.21378	0	0	0	0	0.268764	0.207215	0	0	0	0	0	0	0	1.37135	3.65506	1.94176	1.88235	0.0597888	0.161459	NC
OR5P1P	0	0.437521	0	0	0	0.393614	0.712849	0	0.0518038	0	0	0	0	0	0	0	1.31566	3.65318	1.94412	1.87909	0.0602317	0.162445	NC
SKA1	2.84576	2.81958	3.66988	8.11691	9.03193	3.28012	2.20335	0.739102	1.3469	0.450269	0.348551	0	0.343415	0.111557	0.192228	0.272909	35.4667	3.65307	0.509534	7.16943	7.53e-13	3.32e-11	Up
TPSP2	0.294389	0.486135	0.14252	0	0.136847	0	0	0	0	0	0	0	0	0	0	0	1.31829	3.65206	1.92967	1.89258	0.058414	0.158437	NC
[truncated: 32,522 more rows]

## Sheet: Table S5
Table S5. DEGs between NSUN2+ and NSUN2- cells.
gene	p_val	avg_log2FC	pct.1	pct.2	p_val_adj	Tag
[truncated: 6,883 more rows]

## Sheet: Table S6
Table S6. DEGs between YBX1+ and YBX1- cells.
[truncated: 6,601 more rows]

[truncated: 3 more sheets: Table S7, Table S8, Table S9]
